# Supplementary material for: Estimation-uncertainty affects decisions with and without learning opportunities
Source: Nat Commun. 2025 Jul 21;16:6706. doi: 10.1038/s41467-025-61960-2 (PMC12280070; doi:10.1038/s41467-025-61960-2)
Supplement: Supplementary file 4 — Source Data [file 41467_2025_61960_MOESM4_ESM.zip]

Archive with 52 entries (51 files):
- SourceData/
- SourceData/Fig1D.xlsx
- SourceData/Fig1E.xlsx
- SourceData/Fig1F.xlsx
- SourceData/Fig1G.xlsx
- SourceData/Fig1H.xlsx
- SourceData/Fig1I.xlsx
- SourceData/Fig1J.xlsx
- SourceData/Fig1K.xlsx
- SourceData/Fig1L.xlsx
- SourceData/Fig2A.xlsx
- SourceData/Fig2B.xlsx
- SourceData/Fig2C.xlsx
- SourceData/Fig2D.xlsx
- SourceData/Fig2E.xlsx
- SourceData/Fig2F.xlsx
- SourceData/Fig2G.xlsx
- SourceData/Fig2H.xlsx
- SourceData/Fig3A.xlsx
- SourceData/Fig3B.xlsx
- SourceData/Fig3C.xlsx
- SourceData/Fig3D.xlsx
- SourceData/Fig3E.xlsx
- SourceData/Fig3F.xlsx
- SourceData/Fig3G.xlsx
- SourceData/Fig3H.xlsx
- SourceData/Fig3I.xlsx
- SourceData/Fig3J.xlsx
- SourceData/Fig4D.xlsx
- SourceData/Fig4E.xlsx
- SourceData/Fig4F.xlsx
- SourceData/Fig4G.xlsx
- SourceData/Fig4H.xlsx
- SourceData/Fig4I.xlsx
- SourceData/Fig4J.xlsx
- SourceData/Fig4K.xlsx
- SourceData/Fig4L.xlsx
- SourceData/Fig4M.xlsx
- SourceData/Fig4N.xlsx
- SourceData/Fig4O.xlsx
- SourceData/Fig5D.xlsx
- SourceData/Fig5E.xlsx
- SourceData/Fig5F.xlsx
- SourceData/Fig5G.xlsx
- SourceData/Fig5H.xlsx
- SourceData/Fig5I.xlsx
- SourceData/Fig5J.xlsx
- SourceData/Fig5K.xlsx
- SourceData/Fig5L.xlsx
- SourceData/Fig5M.xlsx
- SourceData/Fig5N.xlsx
- SourceData/Fig5O.xlsx
