# Supplementary material for: Estimation-uncertainty affects decisions with and without learning opportunities
Source: Nat Commun. 2025 Jul 21;16:6706. doi: 10.1038/s41467-025-61960-2 (PMC12280070; doi:10.1038/s41467-025-61960-2)
Supplement: Supplementary file 4 — Source Data [file 41467_2025_61960_MOESM4_ESM.zip › SourceData/Fig1E.xlsx]

## Sheet: Sheet1
0.479167	0.708333	0.479167	0.5	0.625
0.458333	0.604167	0.541667	0.458333	0.770833
0.6875	0.6875	0.770833	0.8125	0.979167
0.791667	0.604167	0.572917	0.666667	0.770833
0.604167	0.447917	0.375	0.541667	0.854167
0.708333	0.854167	0.791667	0.833333	0.75
0.458333	0.645833	0.5625	0.9375	0.8125
0.645833	0.583333	0.770833	0.875	0.875
0.541667	0.5625	0.583333	0.416667	0.583333
0.666667	0.583333	0.958333	0.875	0.78125
0.59375	0.479167	0.541667	0.645833	0.8125
0.46875	0.6875	0.395833	0.791667	0.53125
0.625	0.645833	0.666667	0.708333	0.9375
0.729167	0.6875	0.583333	0.604167	0.583333
0.666667	0.75	0.75	0.604167	0.875
0.791667	0.645833	0.604167	0.645833	0.677083
0.78125	0.541667	0.604167	0.6875	1
0.729167	0.729167	0.833333	0.916667	0.791667
0.833333	0.729167	0.729167	0.604167	0.9375
0.791667	0.75	0.75	0.479167	0.375
0.666667	0.666667	0.916667	0.645833	0.645833
0.666667	0.6875	0.604167	0.8125	0.5
0.5625	0.677083	0.489583	0.5	0.458333
0.583333	0.541667	0.6875	0.833333	0.75
0.541667	0.583333	0.666667	0.625	0.916667
0.708333	0.635417	0.833333	0.916667	0.895833
0.458333	0.395833	0.520833	0.583333	0.5625
0.791667	0.552083	0.822917	0.510417	0.916667
0.5	0.604167	0.6875	0.9375	0.6875
0.708333	0.666667	0.770833	0.75	0.833333
0.666667	0.958333	0.145833	0.854167	0.979167
0.864583	0.770833	0.875	0.979167	0.6875
0.8125	0.8125	0.708333	0.625	0.8125
0.791667	0.6875	0.770833	0.895833	0.895833
0.604167	0.645833	0.458333	0.739583	1
0.5625	0.729167	0.666667	0.8125	0.625
0.75	0.604167	0.604167	0.520833	0.916667
0.6875	0.645833	0.84375	0.625	0.541667
0.625	0.895833	0.895833	0.666667	0.333333
0.666667	0.9375	0.40625	0.5625	0.666667
0.645833	0.520833	0.416667	0.5625	0.75
0.729167	0.708333	0.625	0.958333	0.895833
0.75	0.770833	0.6875	0.8125	0.854167
0.739583	0.625	0.677083	0.6875	0.8125
0.708333	0.8125	0.625	0.729167	0.6875
0.677083	0.791667	0.5625	0.583333	0.9375
0.84375	0.895833	0.895833	0.854167	0.791667
0.604167	0.822917	0.541667	0.791667	0.541667
0.604167	0.791667	0.6875	0.6875	0.84375
0.708333	0.666667	0.6875	0.479167	0.645833
