# Supplementary material for: Estimation-uncertainty affects decisions with and without learning opportunities
Source: Nat Commun. 2025 Jul 21;16:6706. doi: 10.1038/s41467-025-61960-2 (PMC12280070; doi:10.1038/s41467-025-61960-2)
Supplement: Supplementary file 4 — Source Data [file 41467_2025_61960_MOESM4_ESM.zip › SourceData/Fig1F.xlsx]

## Sheet: Sheet1
	1α:Q	2α:Q	RELATIVE:Q	RANGE:Q	SelectedRejected:Q	Kalman:Q	Kalman:QU
1α:Q	0.994754	6.17419e-05	0.00518338	4.97102e-08	1.30289e-18	6.54287e-07	1.96354e-07
2α:Q	0.0885952	0.9114	4.47108e-07	4.55859e-08	7.09205e-11	3.50892e-06	1.17142e-06
RELATIVE:Q	0.0196869	1.59096e-05	0.980288	4.89944e-06	5.45975e-21	3.02728e-06	1.09233e-06
RANGE:Q	0.000241465	6.99918e-05	7.23454e-05	0.964315	6.04266e-24	0.0352588	4.26329e-05
SelectedRejected:Q	0.0501322	0.0372139	4.22335e-08	7.89606e-10	0.89273	1.01218e-08	0.019924
Kalman:Q	2.87171e-08	6.56966e-09	3.45252e-11	1.68532e-07	1.17835e-25	0.709224	0.290776
Kalman:QU	7.6528e-09	2.45288e-09	1.48255e-11	9.19163e-08	9.73817e-28	0.00481043	0.995189
