# Supplementary material for: Estimation-uncertainty affects decisions with and without learning opportunities
Source: Nat Commun. 2025 Jul 21;16:6706. doi: 10.1038/s41467-025-61960-2 (PMC12280070; doi:10.1038/s41467-025-61960-2)
Supplement: Supplementary file 4 — Source Data [file 41467_2025_61960_MOESM4_ESM.zip › SourceData/Fig1G.xlsx]

## Sheet: Sheet1
	1α:Q	2α:Q	RELATIVE:Q	RANGE:Q	SelectedRejected:Q	Kalman:Q	Kalman:QU
Protected exceedance probability	1.42817e-145	0.036159	1.42817e-145	1e-06	0.156281	0.001264	0.806295
Model frequency	3.86096e-05	0.213045	2.17409e-11	3.97097e-05	0.277796	0.119777	0.389304
