# Supplementary material for: Estimation-uncertainty affects decisions with and without learning opportunities
Source: Nat Commun. 2025 Jul 21;16:6706. doi: 10.1038/s41467-025-61960-2 (PMC12280070; doi:10.1038/s41467-025-61960-2)
Supplement: Supplementary file 4 — Source Data [file 41467_2025_61960_MOESM4_ESM.zip › SourceData/Fig1H.xlsx]

## Sheet: Sheet1
1.16385	-0.562946
1.52733	-0.167254
6.61196	2.63951
2.76447	1.60025
1.22702	-2.27749
3.03205	-1.46872
1.61249	-2.58677
2.70625	-2.93744
0.60786	-0.39565
3.03685	-1.30052
1.00272	-3.65752
1.1508	-0.850373
2.83279	-1.00128
2.25688	0.964899
4.39194	-0.215825
4.67368	1.67898
2.6088	-1.92667
2.23293	-2.64597
4.74023	1.39083
0.986282	-2.40125
4.64792	-4.06968
2.09851	-1.34593
0.746796	0.483399
2.48557	-1.47194
1.80162	-0.532238
3.62829	-0.969336
0.708957	1.70582
2.53012	-2.78581
4.74727	-2.25835
3.40044	0.37981
2.64565	-4.48855
2.79063	-4.90451
4.12757	-4.23914
5.3142	-0.228978
3.58853	-0.547572
2.39311	-0.416992
2.87012	0.148364
1.50341	-1.49947
3.65042	-4.23418
4.18473	-6.22719
1.88348	-3.14683
4.62332	-0.632226
3.83151	2.43521
2.44961	0.715989
4.1585	-0.101137
2.02579	-2.27928
6.35377	-0.187673
4.04934	0.28391
2.99927	0.70178
2.44031	1.83633
