# Supplementary material for: Estimation-uncertainty affects decisions with and without learning opportunities
Source: Nat Commun. 2025 Jul 21;16:6706. doi: 10.1038/s41467-025-61960-2 (PMC12280070; doi:10.1038/s41467-025-61960-2)
Supplement: Supplementary file 4 — Source Data [file 41467_2025_61960_MOESM4_ESM.zip › SourceData/Fig1I.xlsx]

## Sheet: Sheet1
Generating			Recovered
betaQ	betaU		betaQ	betaU
0.989114	-7.26846		1.44487	-6.52404
7.17623	-7.27551		5.52771	-4.97122
0.737653	-4.21462		0.526713	-4.16304
6.23475	-6.28009		5.63901	-6.72712
0.766819	-7.10205		0.501428	-8.41216
0.860679	1.33305		1.16401	1.58601
0.872336	-2.16015		0.721196	-1.58881
0.789959	2.74858		0.928377	1.98371
0.465797	2.22835		0.429988	5.98717
4.54656	-1.94891		5.59539	-0.853144
3.51155	0.343062		3.65918	1.05258
0.665624	4.58732		0.59169	2.76771
0.401778	-8.13555		0.219288	-8.30918
4.08768	4.33082		4.18245	3.1437
3.98467	4.19694		4.3032	3.93169
3.32862	-5.16009		3.27382	-4.60596
3.2549	-6.9859		3.945	-5.65658
4.75027	-7.82117		5.52702	-8.41975
1.41625	0.783029		1.30355	0.771856
6.80194	-6.02821		7.1917	-7.15536
5.44631	-0.855795		4.41457	-1.50597
0.854811	-2.33224		0.956986	-1.2441
2.23204	4.18263		2.55264	3.56389
1.43951	0.180739		1.70083	-0.309713
0.910362	-7.92868		0.610757	-9.27882
0.954938	-6.61946		1.70757	-8.80693
0.58562	2.53461		0.138718	2.60859
3.35537	-2.40221		2.9653	-0.810212
0.996296	-4.03275		0.963203	-4.05359
4.83197	-7.32283		5.59785	-6.64825
7.22494	-7.25497		6.28028	-7.17232
1.10067	-6.82318		1.12757	-6.81561
4.3736	0.88176		4.93731	0.896619
0.861325	0.701955		0.905786	0.518871
6.26587	-7.11107		6.1287	-8.9739
0.457115	-8.21026		1.57127	-8.811
5.95158	-6.93712		6.77715	-7.54328
0.762254	1.00663		1.15313	1.57099
2.58037	-6.50048		1.91666	-7.00657
1.39747	-8.04405		1.22173	-8.39637
0.694287	-4.98887		1.18337	-3.93974
0.396086	-6.14672		0.290847	-5.98057
1.39123	-3.01196		2.29587	-3.87584
1.61595	-6.62366		1.93697	-6.01854
3.34737	-6.28635		3.36859	-7.53908
6.25981	1.73763		7.82219	3.62152
2.66204	-3.50264		3.72658	-2.94479
2.40863	-2.0341		2.64539	-0.848586
6.52077	-6.21512		8.04074	-5.40047
0.465226	3.94159		0.381892	2.69227
3.39222	-1.71121		3.18708	-2.228
5.42822	-7.64445		5.53013	-7.72655
0.81377	0.329285		0.926954	0.119651
0.716207	0.552266		0.581272	-0.850095
1.46692	-7.60298		1.52038	-8.70292
4.5036	-4.02452		4.43043	-3.87304
0.666318	3.08065		0.70214	3.62953
0.606036	-7.99932		0.591967	-8.05276
1.49583	-0.41942		0.84715	0.195292
6.11424	-7.92584		6.29792	-7.40763
6.23875	-7.22509		9.62796	-8.25762
4.83756	3.91186		4.82862	4.14141
0.878055	4.28941		0.62922	3.9391
5.27886	-5.18284		6.34423	-6.47106
5.79636	-7.7983		9.00643	-9.20903
1.481	-5.86875		0.951704	-6.32535
1.07707	-8.03043		1.06043	-7.66165
2.53339	-3.90731		2.34672	-3.82567
2.78671	-7.54176		2.71573	-7.64338
7.26004	3.60356		8.84924	7.67408
4.90088	1.13268		6.10412	3.56366
1.54969	-7.29316		1.23992	-8.14582
0.977077	-5.05762		0.898628	-7.38872
0.564824	3.93241		1.12334	5.07912
1.46704	-2.40539		1.60005	-2.27606
0.70175	-3.8187		0.85954	-4.75387
5.15807	4.56554		5.2489	3.77909
2.39856	-7.42862		3.76197	-8.62132
1.46895	2.02382		1.76378	2.89977
7.40551	-8.22262		7.74278	-8.49086
0.512835	2.11533		0.907258	3.2814
7.64898	2.63123		7.89367	4.051
4.90875	1.65101		5.68431	2.52322
1.02881	4.33361		1.32983	4.49977
7.61471	4.58053		8.33961	5.18566
3.72888	-7.69554		2.04655	-7.01284
3.59741	2.35809		4.07831	2.65872
7.69539	-7.66529		10.2317	-9.02055
1.66038	-8.02039		2.01165	-7.46487
5.99696	-8.11301		5.48463	-8.04856
1.11259	-7.08427		1.7692	-6.47208
0.383548	-0.292679		0.3285	0.635542
2.08904	-5.84974		2.32426	-5.56491
7.34671	-6.16025		6.38846	-6.80992
7.56112	-6.51432		8.23595	-7.99751
0.415564	-3.40924		0.244627	-4.45618
1.21251	-7.57696		0.700847	-5.98748
3.06453	-7.58226		4.03258	-6.35721
0.441801	-2.63561		0.616082	-3.22084
7.37207	-3.38153		10.9702	-1.91731
1.18526	0.842293		0.868455	-0.983445
4.76143	1.96545		4.42618	2.31624
0.702433	1.0706		0.66747	1.088
2.12798	2.99656		2.60508	4.12287
0.463044	-3.17316		0.613979	-2.81399
2.91726	-2.78627		2.26991	-2.8432
5.82776	-6.25012		6.67387	-7.3471
4.28245	-4.58541		5.20932	-3.88762
1.03119	-2.011		1.94806	-1.65173
0.613069	-1.4146		0.78168	0.297057
0.897086	-4.57696		0.800052	-4.49803
4.35193	4.0346		4.94664	6.29276
1.72516	-6.27903		2.28734	-6.66767
4.99343	-4.71487		5.0358	-4.67225
1.32711	-3.77877		1.63687	-3.61187
5.39166	3.97642		5.77022	4.89936
1.90468	0.280001		1.63382	0.731053
1.15438	4.60799		1.26536	4.15749
4.06654	-4.40298		4.75046	-4.77271
1.0283	3.47384		0.953153	1.40838
0.689588	-5.69025		0.596749	-5.53975
2.28872	-7.14226		2.6738	-8.98174
6.24947	4.38628		6.79433	5.14988
6.49014	-7.095		6.77733	-7.2619
0.464788	-7.26119		0.12189	-5.5047
6.1359	-0.802686		5.71616	-1.12115
1.55688	-7.24543		2.67192	-8.00983
3.93963	-0.158411		4.67041	2.0921
5.25338	4.16577		5.77324	6.04317
0.52038	-6.61978		0.912258	-8.63221
0.997777	-7.67828		0.480272	-7.21072
0.904775	3.2672		0.82181	3.08056
1.49607	-7.46597		1.29199	-7.43774
4.40383	-0.554812		5.0383	-1.18845
3.7477	-1.89723		3.67968	-1.66061
0.550303	0.186056		0.781143	1.14488
1.0946	-3.98365		1.34778	-4.76558
3.55933	-0.301185		3.48391	-0.693573
0.673606	-0.49444		1.29291	-1.19692
6.73065	-6.64913		7.61705	-5.49626
7.32096	-7.0974		6.80609	-6.52855
2.00375	-6.17557		2.62704	-8.09624
0.416457	-4.60324		0.109774	-3.9123
0.534291	1.27945		0.081295	1.96002
7.62147	-7.45847		8.38065	-7.69331
1.00565	-4.81163		1.32284	-4.64385
0.513726	-5.6416		0.726384	-5.51555
1.74359	1.60157		1.21466	-0.105146
0.618411	-8.02451		0.579286	-8.19984
0.791003	0.681811		1.06925	2.11695
2.54521	-0.720348		3.26504	0.481612
0.990091	-4.15827		1.37524	-3.87259
0.777036	-4.49197		0.830889	-5.44852
0.637365	-0.933255		0.636466	0.0597875
1.26051	-6.64157		2.47137	-7.83371
0.73059	-0.919979		0.45018	0.300872
4.10128	-8.08005		4.26192	-6.85303
0.399112	-3.75893		0.294214	-3.93681
0.768414	-5.58775		0.654286	-5.02682
1.81415	2.28006		2.53788	2.95826
1.7716	-6.16846		2.53262	-5.35194
0.686221	4.32083		0.653152	3.96668
1.9094	-0.84123		2.30345	-1.75117
1.16917	-3.83188		1.05544	-4.02908
0.508388	-2.23112		0.529937	-2.27582
0.924774	-2.78543		1.32379	-1.90501
0.616255	1.51467		0.652503	1.41639
0.411398	-2.50421		0.606953	-2.16541
5.52913	-5.95836		4.25195	-6.20805
2.40335	-5.40416		2.61865	-5.24909
1.26685	-6.44001		2.0871	-5.38348
0.475026	-6.06706		0.368785	-5.73375
4.45575	1.85413		4.79525	2.13725
0.553801	3.23677		0.587709	1.97291
0.611138	-7.84176		0.969086	-6.86848
5.0735	4.04446		4.7265	3.78684
3.91111	-6.58164		3.82158	-6.74528
7.86246	1.8237		11.2474	3.05698
0.41352	3.79484		0.626166	3.46452
4.704	-2.53853		5.20302	-2.82403
1.43973	-2.52269		2.02226	-3.20637
1.88292	-3.1402		1.33557	-3.03064
7.24509	1.43016		8.4141	2.91714
0.675828	-6.17177		0.92462	-6.52732
0.741908	0.329105		0.477283	-0.688387
3.69201	3.11729		4.20894	5.86816
3.79987	3.34505		4.28574	3.94363
3.86947	0.919126		3.08498	0.419649
2.98762	2.95966		3.42546	4.86314
7.93559	-5.75161		9.3226	-7.23761
7.79036	3.13236		9.20131	6.55521
6.44055	-1.36047		5.25528	-1.47966
0.458004	-5.59866		0.580091	-6.22808
2.48467	1.24562		2.52918	1.76473
6.5699	-7.55313		4.67239	-6.79472
5.47969	-8.01455		7.6282	-7.42913
1.44771	-0.726985		1.03107	0.145655
6.75574	-0.664365		6.72494	-0.651838
8.03786	1.79468		8.77145	1.5509
5.60881	-1.89048		5.1881	-2.53442
