# Supplementary material for: Estimation-uncertainty affects decisions with and without learning opportunities
Source: Nat Commun. 2025 Jul 21;16:6706. doi: 10.1038/s41467-025-61960-2 (PMC12280070; doi:10.1038/s41467-025-61960-2)
Supplement: Supplementary file 4 — Source Data [file 41467_2025_61960_MOESM4_ESM.zip › SourceData/Fig1J.xlsx]

## Sheet: Sheet1
Proportion correct						SEM
0.5	0.5	0.5	0.5	0.5		0	0	0	0	0
0.581422	0.580568	0.571655	0.561279	0.595602		0.0146893	0.0174919	0.0191405	0.0173443	0.0189356
0.636408	0.641921	0.598699	0.646265	0.647082		0.0161905	0.0186253	0.0200708	0.0201589	0.0219866
0.649012	0.655516	0.627822	0.672509	0.680565		0.0158979	0.0194914	0.021713	0.0213719	0.0207001
0.673914	0.674591	0.643242	0.672047	0.697854		0.0130866	0.0192205	0.0225596	0.0216691	0.0214409
0.691464	0.703718	0.650249	0.689955	0.711094		0.0122978	0.0166439	0.0231888	0.0211196	0.0223243
0.702891	0.713758	0.675744	0.706505	0.728902		0.0128872	0.0180358	0.0208839	0.0199668	0.0214254
0.70933	0.716848	0.699822	0.706818	0.740063		0.0138579	0.0187474	0.0198998	0.0195024	0.0208683
0.718953	0.719196	0.697215	0.723282	0.748323		0.0146076	0.0185324	0.0203534	0.0187059	0.0207138
0.72693	0.717627	0.697278	0.731576	0.755999		0.0148018	0.0190074	0.0199491	0.0186123	0.0204119
0.728398	0.732148	0.703189	0.739859	0.768166		0.0143344	0.0187496	0.0200594	0.0180399	0.0203247
0.726775	0.73843	0.710275	0.741783	0.774967		0.0146072	0.0183837	0.0202933	0.018475	0.0197698
0.732484	0.742459	0.723897	0.746488	0.781506		0.0148519	0.0183653	0.01981	0.0179264	0.0195859
0.736348	0.741863	0.723348	0.748806	0.783582		0.0145942	0.0180456	0.0197996	0.0178747	0.0195954
0.738079	0.747255	0.727238	0.75304	0.784706		0.0146194	0.0179402	0.0198313	0.0183062	0.0195899
0.742271	0.754196	0.726858	0.750113	0.787837		0.0137179	0.017441	0.0200949	0.0183706	0.0194786
