# Supplementary material for: Estimation-uncertainty affects decisions with and without learning opportunities
Source: Nat Commun. 2025 Jul 21;16:6706. doi: 10.1038/s41467-025-61960-2 (PMC12280070; doi:10.1038/s41467-025-61960-2)
Supplement: Supplementary file 4 — Source Data [file 41467_2025_61960_MOESM4_ESM.zip › SourceData/Fig1K.xlsx]

## Sheet: Sheet1
0.581829	0.507528	0.588796	0.548564	0.521033
0.601578	0.603074	0.603816	0.519222	0.638959
0.621431	0.76241	0.86017	0.807166	0.915942
0.736634	0.627898	0.623645	0.659901	0.724307
0.582016	0.519148	0.553016	0.477536	0.805852
0.742534	0.820481	0.848724	0.714458	0.690389
0.657627	0.669498	0.584779	0.831075	0.717272
0.747615	0.601219	0.679946	0.837155	0.832133
0.543768	0.570284	0.580453	0.551009	0.571554
0.74141	0.778531	0.843475	0.787845	0.739693
0.677178	0.541212	0.60778	0.643787	0.767553
0.521477	0.66599	0.567181	0.650852	0.548612
0.642621	0.700012	0.699451	0.638659	0.851906
0.65689	0.650505	0.616545	0.626929	0.625307
0.734041	0.75292	0.77239	0.586604	0.820195
0.833812	0.664074	0.519976	0.735477	0.649617
0.745963	0.58739	0.620599	0.649167	0.886887
0.706107	0.754768	0.739419	0.892204	0.711947
0.812755	0.769949	0.711925	0.629377	0.834807
0.604885	0.611209	0.715551	0.559682	0.484585
0.66541	0.608057	0.817286	0.658656	0.668539
0.66647	0.679696	0.609234	0.68751	0.60729
0.557073	0.519606	0.477229	0.55815	0.539552
0.674737	0.563634	0.636975	0.763334	0.73664
0.643294	0.662253	0.644264	0.656928	0.796776
0.703332	0.689277	0.760979	0.83665	0.741066
0.550048	0.579267	0.567424	0.576965	0.545148
0.778051	0.630134	0.806329	0.582342	0.830551
0.627784	0.627488	0.649153	0.858613	0.675861
0.686288	0.635725	0.766067	0.759345	0.813289
0.632801	0.891131	0.350062	0.816543	0.939165
0.810899	0.794291	0.84495	0.914863	0.700448
0.766468	0.829704	0.666528	0.650889	0.694706
0.846993	0.749342	0.788333	0.84382	0.84899
0.670391	0.786947	0.433501	0.685156	0.901071
0.664546	0.686034	0.786842	0.74818	0.603863
0.690221	0.763868	0.561169	0.581416	0.818895
0.65563	0.663054	0.685747	0.677015	0.53816
0.785598	0.881363	0.877878	0.652116	0.380974
0.681732	0.920861	0.462789	0.635275	0.653319
0.637921	0.576107	0.459376	0.547556	0.762763
0.694254	0.64021	0.76435	0.909666	0.875571
0.765741	0.802473	0.756575	0.839874	0.768482
0.68909	0.724854	0.650415	0.689509	0.772805
0.772744	0.644777	0.764736	0.782614	0.656353
0.732046	0.71794	0.601508	0.623235	0.790921
0.867888	0.927988	0.819832	0.89987	0.809204
0.67354	0.820654	0.601192	0.633003	0.642246
0.69996	0.769858	0.743496	0.701572	0.715458
0.575255	0.680602	0.672313	0.539933	0.727871
