# Supplementary material for: Estimation-uncertainty affects decisions with and without learning opportunities
Source: Nat Commun. 2025 Jul 21;16:6706. doi: 10.1038/s41467-025-61960-2 (PMC12280070; doi:10.1038/s41467-025-61960-2)
Supplement: Supplementary file 4 — Source Data [file 41467_2025_61960_MOESM4_ESM.zip › SourceData/Fig1L.xlsx]

## Sheet: Sheet1
Correlation between actual and model-fitted
	0	0.25	0.5	0.75	1
Kalman:QU	0.721258	0.763148	0.884097	0.916084	0.936528
Kalman:Q	0.480463	0.529218	0.670288	0.836857	0.888941
Delta	0.240794	0.23393	0.21381	0.0792271	0.0475871
P-value	0.001	0.002	0	0.034	0.12
