# Supplementary material for: Estimation-uncertainty affects decisions with and without learning opportunities
Source: Nat Commun. 2025 Jul 21;16:6706. doi: 10.1038/s41467-025-61960-2 (PMC12280070; doi:10.1038/s41467-025-61960-2)
Supplement: Supplementary file 4 — Source Data [file 41467_2025_61960_MOESM4_ESM.zip › SourceData/Fig2A.xlsx]

## Sheet: Sheet1
0.666667	0.583333	0.916667	0.75	0.75
0.583333	0.333333	0.416667	0.5	0.583333
0.5	0.636364	0.75	0.916667	1
0.916667	0.833333	0.833333	0.666667	0.666667
0.75	0.75	0	0.166667	0.666667
0.583333	0.833333	0.916667	1	0.5
0.666667	0.666667	0.583333	0.5	0.583333
0.416667	0.75	0.916667	0.916667	0.666667
0.5	0.181818	0.5	0.5	0.583333
0.666667	0.916667	1	0.916667	1
0.5	0.75	0.25	0.75	1
0.5	0.916667	0.416667	0.833333	0.5
0.416667	0.7	0.25	0.833333	0.916667
1	1	0.333333	0.75	0.75
0.916667	0.666667	0.666667	0.25	0.666667
0.916667	0.5	0.666667	0.333333	1
0.833333	0.75	0.666667	0.25	0.916667
0.583333	0.75	0.916667	0.75	0.666667
0.833333	0.666667	0.75	0.666667	1
0.75	0.666667	0.916667	0.25	0.5
0.5	0.5	0.75	0.5	0.333333
0.75	0.583333	0.416667	1	0.5
0.666667	0.166667	0.333333	0.666667	0.416667
0.583333	0.583333	0.916667	1	0.636364
0.666667	0.583333	0.833333	0.75	1
0.666667	0.833333	0.833333	0.833333	0.5
0.25	0.5	0.25	0.75	0.75
0.416667	0.75	0.75	0.5	0.5
0.416667	0.75	0.916667	1	0.75
0.583333	0.416667	0.416667	0.5	0.666667
0.333333	0.75	0.333333	0.75	1
1	0.5	1	0.75	0.666667
1	0.833333	0.666667	0.666667	0.916667
1	1	0.916667	1	1
0.5	0.333333	0	0.545455	0.916667
0.5	1	0.833333	0.916667	0.5
1	0.916667	0.75	0.5	1
0.916667	0.916667	0.5	0.666667	0.333333
0.583333	0.916667	1	0.333333	0.333333
0.8	1	0.25	0.727273	0.5
0.5	0.666667	0.416667	0.166667	0.75
0.545455	0.75	0.833333	0.833333	0.75
0.75	1	0.583333	1	0.833333
1	0.583333	0.333333	0.5	0.818182
0.583333	1	0.75	0.833333	0.416667
0.7	1	0.636364	0.5	1
1	1	1	1	1
0.5	0.916667	0.916667	1	1
1	0.916667	0.916667	0.75	1
0.666667	0.833333	0.75	0.583333	1
