# Supplementary material for: Estimation-uncertainty affects decisions with and without learning opportunities
Source: Nat Commun. 2025 Jul 21;16:6706. doi: 10.1038/s41467-025-61960-2 (PMC12280070; doi:10.1038/s41467-025-61960-2)
Supplement: Supplementary file 4 — Source Data [file 41467_2025_61960_MOESM4_ESM.zip › SourceData/Fig2B.xlsx]

## Sheet: Sheet1
Good vs good
0.166667	0.458333	0.708333	0.416667	0.75
0.565217	0.458333	0.458333	0.375	0.652174
0.166667	0.291667	0.791667	0.583333	0.666667
0.25	0.291667	0.75	0.608696	0.608696
0.95	0.428571	0.0714286	0.4	0.5
0.291667	0.5	0.75	0.458333	0.5
0.5	0.458333	0.458333	0.625	0.458333
0.333333	0.25	0.666667	0.666667	0.583333
0.375	0.571429	0.545455	0.52381	0.454545
0.0454545	0.409091	0.545455	0.909091	0.625
0.357143	0.5	0.3	0.714286	0.65
0	0.695652	0.541667	0.666667	0.608696
0.409091	0.227273	0.25	0.636364	0.909091
0.458333	0.375	0.291667	0.708333	0.666667
0.5	0.458333	0.583333	0.333333	0.625
0.5	0.409091	0.409091	0.363636	0.9375
0.227273	0.409091	0.545455	0.5	0.818182
0.25	0.5	0.583333	0.791667	0.375
0.375	0.333333	0.333333	0.583333	0.875
0.458333	0.5	0.791667	0.375	0.375
0.458333	0.541667	0.541667	0.521739	0.434783
0.25	0.375	0.583333	0.916667	0.375
0.416667	0.458333	0.5	0.666667	0.458333
0.5	0.166667	0.5	0.75	0.583333
0.333333	0.333333	0.583333	0.708333	0.541667
0.291667	0.666667	0.625	0.458333	0.458333
0.521739	0.333333	0.416667	0.565217	0.666667
0.73913	0.375	0.478261	0.541667	0.375
0.181818	0.318182	0.590909	0.9375	0.590909
0.583333	0.458333	0.583333	0.458333	0.416667
0.5	0.5	0.333333	0.291667	0.875
0.714286	0.473684	0.5	0.571429	0.315789
0.333333	0.541667	0.375	0.666667	0.583333
0.0625	0.454545	0.545455	0.590909	0.727273
0.227273	0.181818	0.4375	0.772727	0.863636
0.291667	0.416667	0.875	0.666667	0.25
0.333333	0.434783	0.375	0.391304	0.958333
0.272727	0.545455	0.375	0.636364	0.636364
0.416667	0.583333	0.5	0.666667	0.333333
0.333333	1	0.333333	0.416667	0.416667
0.666667	0.625	0.166667	0.166667	0.875
0.0869565	0.5	0.458333	0.75	0.695652
0.166667	0.791667	0.375	0.833333	0.333333
0.5	0.583333	0.333333	0.458333	0.625
0.375	0.625	0.5	0.583333	0.416667
0.285714	0.2	0.428571	0.5	1
0.166667	0.375	0.708333	0.333333	0.916667
0.4375	0.545455	0.590909	0.409091	0.5
0.25	0.333333	0.375	0.583333	0.958333
0.208333	0.458333	0.5	0.791667	0.541667
