# Supplementary material for: Estimation-uncertainty affects decisions with and without learning opportunities
Source: Nat Commun. 2025 Jul 21;16:6706. doi: 10.1038/s41467-025-61960-2 (PMC12280070; doi:10.1038/s41467-025-61960-2)
Supplement: Supplementary file 4 — Source Data [file 41467_2025_61960_MOESM4_ESM.zip › SourceData/Fig2C.xlsx]

## Sheet: Sheet1
Bad vs bad
0.208333	0.625	0.541667	0.541667	0.583333
0.5	0.458333	0.458333	0.458333	0.625
0.416667	0.458333	0.833333	0.625	0.166667
0.0833333	0.5	0.583333	0.458333	0.875
0.45	0.285714	0.857143	0.6	0.35
0.5	0.25	0.666667	0.291667	0.791667
0.666667	0.375	0.541667	0.416667	0.5
0.458333	0.416667	0.541667	0.25	0.833333
0.5	0.545455	0.318182	0.590909	0.545455
0.454545	0.727273	0.318182	0.363636	0.6875
0.5	0.6	0.75	0.571429	0.1
0.333333	0.125	0.833333	0.625	0.583333
0.5	0.545455	0.8125	0.272727	0.454545
0.0833333	0.25	0.833333	0.666667	0.666667
0.541667	0.26087	0.565217	0.666667	0.458333
0.272727	0.363636	0.409091	0.909091	0.5625
0.181818	0.47619	0.714286	0.9375	0.318182
0.541667	0.25	0.583333	0.625	0.5
0.291667	0.5	0.541667	0.708333	0.458333
0.416667	0.583333	0.458333	0.75	0.291667
0.458333	0.5	0.375	0.583333	0.583333
0.125	0.416667	0.833333	0.583333	0.541667
0.291667	0.416667	0.541667	0.5	0.75
0.458333	0.458333	0.375	0.666667	0.541667
0.347826	0.583333	0.521739	0.625	0.416667
0.333333	0.583333	0.541667	0.416667	0.625
0.541667	0.375	0.541667	0.541667	0.5
0.583333	0.416667	0.333333	0.541667	0.625
0.5	0.545455	0.318182	0.375	0.727273
0.541667	0.541667	0.416667	0.416667	0.583333
0.708333	0.458333	0.666667	0.416667	0.25
0.571429	0.6	0.2	0.785714	0.45
0.416667	0.458333	0.583333	0.458333	0.583333
0.625	0.636364	0.590909	0.318182	0.363636
0.3	0.428571	0.75	0.636364	0.428571
0.541667	0.291667	0.625	0.416667	0.625
0.375	0.708333	0.5	0.708333	0.208333
0.227273	0.409091	0.25	0.636364	0.909091
0.583333	0.0833333	0.416667	0.583333	0.833333
0.375	0.409091	0.75	0.478261	0.47619
0.416667	0.5	0.625	0.625	0.333333
0.458333	0.458333	0.565217	0.304348	0.708333
0.333333	0.375	0.916667	0.5	0.375
0.291667	0.541667	0.458333	0.75	0.458333
0.291667	0.291667	0.583333	0.541667	0.791667
0.526316	0.1875	0.619048	0.545455	0.55
0.666667	0.458333	0.375	0.458333	0.541667
0.75	0.409091	0.590909	0.181818	0.636364
0.166667	0.625	0.416667	0.666667	0.625
0.333333	0.5	0.333333	0.75	0.583333
