# Supplementary material for: Estimation-uncertainty affects decisions with and without learning opportunities
Source: Nat Commun. 2025 Jul 21;16:6706. doi: 10.1038/s41467-025-61960-2 (PMC12280070; doi:10.1038/s41467-025-61960-2)
Supplement: Supplementary file 4 — Source Data [file 41467_2025_61960_MOESM4_ESM.zip › SourceData/Fig2D.xlsx]

## Sheet: Sheet1
bad vs bad											good vs good
0 vs .25	.25 vs .5	.5 vs .75	.75 vs 1	0 vs .5	.25 vs .75	.5 vs 1	0 vs. .75	.25 vs 1	0 vs. 1		0 vs .25	.25 vs .5	.5 vs .75	.75 vs 1	0 vs .5	.25 vs .75	.5 vs 1	0 vs. .75	.25 vs 1	0 vs. 1
0.666667	0.333333	0.5	0.5	0.666667	0.333333	0.333333	0.833333	0.5	1		0.666667	0.333333	0.5	0.5	0.666667	0.333333	0.333333	0.833333	0.5	1
0.333333	0.333333	0.333333	0.666667	0.5	0.5	0.666667	0.666667	0.666667	0.5		0.333333	0.333333	0.333333	0.666667	0.5	0.5	0.666667	0.666667	0.666667	0.5
0.833333	1	0.333333	0	0.666667	0.666667	0	0.5	0.333333	0.333333		0.833333	1	0.333333	0	0.666667	0.666667	0	0.5	0.333333	0.333333
1	0.5	0.333333	0.666667	1	0.5	0.833333	0.666667	1	1		1	0.5	0.333333	0.666667	1	0.5	0.833333	0.666667	1	1
0.5	1	0.5	0.5	1	1	0	0.5	0.5	0.333333		0.5	1	0.5	0.5	1	1	0	0.5	0.5	0.333333
0.666667	1	0.166667	0.833333	0.5	0.666667	0.666667	0.166667	1	0.666667		0.666667	1	0.166667	0.833333	0.5	0.666667	0.666667	0.166667	1	0.666667
0.5	0.666667	0.333333	0.5	0.333333	0.666667	0.5	0.166667	0.666667	0.333333		0.5	0.666667	0.333333	0.5	0.333333	0.666667	0.5	0.166667	0.666667	0.333333
0.666667	1	0.5	1	0.333333	0.166667	0.666667	0.333333	0.833333	0.833333		0.666667	1	0.5	1	0.333333	0.166667	0.666667	0.333333	0.833333	0.833333
0.75	0.333333	0.666667	0.666667	0.25	0.666667	0.666667	0.75	0.5	0.25		0.75	0.333333	0.666667	0.666667	0.25	0.666667	0.666667	0.75	0.5	0.25
0.666667	0.166667	0.333333	0.75	0.333333	0.333333	1	0.5	0.25	0.75		0.666667	0.166667	0.333333	0.75	0.333333	0.333333	1	0.5	0.25	0.75
0.75	0.5	0.25	0	0.75	0.5	0	0.5	0.333333	0		0.75	0.5	0.25	0	0.75	0.5	0	0.5	0.333333	0
0.166667	1	0.5	0.666667	1	0.833333	0.166667	0.833333	0.833333	0.666667		0.166667	1	0.5	0.666667	1	0.833333	0.166667	0.833333	0.833333	0.666667
0.666667	0.5	0	0.833333	0.75	0.5	0	0.333333	0.5	0.333333		0.666667	0.5	0	0.833333	0.75	0.5	0	0.333333	0.5	0.333333
0.666667	1	0.166667	0.5	1	1	0.5	1	0.666667	1		0.666667	1	0.166667	0.5	1	1	0.5	1	0.666667	1
0.166667	0.8	0.666667	0.333333	0.666667	0.666667	0.5	0.666667	0.666667	0.333333		0.166667	0.8	0.666667	0.333333	0.666667	0.666667	0.5	0.666667	0.666667	0.333333
0.666667	0.5	1	0.25	0.666667	1	0.5	0.833333	0.75	0.75		0.666667	0.5	1	0.25	0.666667	1	0.5	0.833333	0.75	0.75
0.833333	0.8	0.75	0	0.833333	1	0.166667	1	0.333333	0.666667		0.833333	0.8	0.75	0	0.833333	1	0.166667	1	0.333333	0.666667
0.333333	1	0.666667	0.333333	0.333333	0.666667	0.333333	0.5	0.666667	0.666667		0.333333	1	0.666667	0.333333	0.333333	0.666667	0.333333	0.5	0.666667	0.666667
0.666667	0.5	0.5	0.166667	0.666667	0.5	0.5	1	0.666667	0.5		0.666667	0.5	0.5	0.166667	0.666667	0.5	0.5	1	0.666667	0.5
0.666667	0.166667	0.666667	0.166667	0.5	0.666667	0.166667	0.833333	0.5	0.333333		0.666667	0.166667	0.666667	0.166667	0.5	0.666667	0.166667	0.833333	0.5	0.333333
0.333333	0.333333	0.833333	0.333333	0.666667	0.333333	0.666667	0.5	0.666667	0.666667		0.333333	0.333333	0.833333	0.333333	0.666667	0.333333	0.666667	0.5	0.666667	0.666667
0.833333	1	0.333333	0.333333	1	0.666667	0.333333	0.666667	0.5	1		0.833333	1	0.333333	0.333333	1	0.666667	0.333333	0.666667	0.5	1
0.666667	0.666667	0.5	0.833333	0.666667	0.666667	0.666667	0.666667	0.666667	0.833333		0.666667	0.666667	0.5	0.833333	0.666667	0.666667	0.666667	0.666667	0.666667	0.833333
0.333333	0.333333	0.833333	0.5	0.5	0.666667	0.5	0.666667	0.5	0.666667		0.333333	0.333333	0.833333	0.5	0.5	0.666667	0.5	0.666667	0.5	0.666667
0.666667	0.666667	0.5	0.166667	0.6	0.333333	0.666667	0.833333	0.333333	0.5		0.666667	0.666667	0.5	0.166667	0.6	0.333333	0.666667	0.833333	0.333333	0.5
0.666667	0.333333	0.333333	0.666667	0.666667	0.333333	0.5	0.666667	0.666667	0.666667		0.666667	0.333333	0.333333	0.666667	0.666667	0.333333	0.5	0.666667	0.666667	0.666667
0.5	0.833333	0.333333	0.5	0.166667	0.666667	0.5	0.666667	0.5	0.5		0.5	0.833333	0.333333	0.5	0.166667	0.666667	0.5	0.666667	0.5	0.5
0.5	0.333333	0.5	0.666667	0.333333	0.833333	0.833333	0.5	0.666667	0.333333		0.5	0.333333	0.5	0.666667	0.333333	0.833333	0.833333	0.5	0.666667	0.333333
0.5	0.166667	0.25	0.5	0.333333	0.25	0.833333	0.5	0.833333	0.666667		0.5	0.166667	0.25	0.5	0.333333	0.25	0.833333	0.5	0.833333	0.666667
0.333333	0.333333	0.666667	1	0.5	0.333333	0.5	0.666667	0.5	0.333333		0.333333	0.333333	0.666667	1	0.5	0.333333	0.5	0.666667	0.5	0.333333
0.333333	0.666667	0.5	0.5	0.5	0.666667	0	0	0.166667	0.333333		0.333333	0.666667	0.5	0.5	0.5	0.666667	0	0	0.166667	0.333333
0.5	0.333333	1	0.25	0	0.5	0.666667	1	0.333333	0.5		0.5	0.333333	1	0.25	0	0.5	0.666667	1	0.333333	0.5
0.5	0.333333	0.333333	0.5	0.666667	0.5	0.333333	0.5	0.833333	0.666667		0.5	0.333333	0.333333	0.5	0.666667	0.5	0.333333	0.5	0.833333	0.666667
0.75	0.333333	0.333333	0.666667	0.75	0.5	0.333333	0	0.333333	0		0.75	0.333333	0.333333	0.666667	0.75	0.5	0.333333	0	0.333333	0
0.8	1	0.5	0.5	0.75	0.833333	0.25	0.666667	0.333333	0.6		0.8	1	0.5	0.5	0.75	0.833333	0.25	0.666667	0.333333	0.6
0.333333	0.666667	0.333333	0.666667	0.5	0.5	0.333333	0.5	1	0.5		0.333333	0.666667	0.333333	0.666667	0.5	0.5	0.333333	0.5	1	0.5
0.833333	0.333333	0.5	0	0.333333	0.5	0.166667	0.833333	0.166667	0.5		0.833333	0.333333	0.5	0	0.333333	0.5	0.166667	0.833333	0.166667	0.5
0.833333	0.75	1	1	0.25	0.666667	1	1	0.833333	0.833333		0.833333	0.75	1	1	0.25	0.666667	1	1	0.833333	0.833333
0	0.666667	0.5	0.666667	0.5	1	1	0.5	1	0.666667		0	0.666667	0.5	0.666667	0.5	1	1	0.5	1	0.666667
0.5	1	0.333333	0.6	0.833333	0.5	0.5	0.666667	0.25	0.5		0.5	1	0.333333	0.6	0.833333	0.5	0.5	0.666667	0.25	0.5
0.5	0.5	0.666667	0.333333	0.833333	0.5	0.166667	0.666667	0.5	0.333333		0.5	0.5	0.666667	0.333333	0.833333	0.5	0.166667	0.666667	0.5	0.333333
0.666667	0.666667	0.2	0.833333	0.5	0.5	0.666667	0.333333	0.666667	0.666667		0.666667	0.666667	0.2	0.833333	0.5	0.5	0.666667	0.333333	0.666667	0.666667
0.5	0.833333	0.166667	0.333333	1	0.5	0	0.666667	0.666667	0.5		0.5	0.833333	0.166667	0.333333	1	0.5	0	0.666667	0.666667	0.5
0.666667	0.333333	0.666667	0.166667	0.666667	0.666667	0.5	0.833333	0.5	0.666667		0.666667	0.333333	0.666667	0.166667	0.666667	0.666667	0.5	0.833333	0.5	0.666667
0.5	0.666667	0.5	0.666667	0.833333	0.666667	0.666667	0.666667	1	0.833333		0.5	0.666667	0.5	0.666667	0.833333	0.666667	0.666667	0.666667	1	0.833333
0	1	0.5	0.666667	0.6	0.75	0.5	0.666667	0.5	0.5		0	1	0.5	0.666667	0.6	0.75	0.5	0.666667	0.5	0.5
0.333333	0.333333	0.666667	0.5	0.333333	0.5	0.5	0.166667	0.666667	0.5		0.333333	0.333333	0.666667	0.5	0.333333	0.5	0.5	0.166667	0.666667	0.5
0	0.666667	0.333333	1	0.25	0.166667	0.333333	0.25	0.666667	0.5		0	0.666667	0.333333	1	0.25	0.166667	0.333333	0.25	0.666667	0.5
1	0.333333	0.666667	0.333333	0.666667	0.5	0.666667	0.833333	0.666667	0.833333		1	0.333333	0.666667	0.333333	0.666667	0.5	0.666667	0.833333	0.666667	0.833333
0.666667	0.166667	0.833333	0.5	0.666667	1	0.666667	0.666667	0.5	0.666667		0.666667	0.166667	0.833333	0.5	0.666667	1	0.666667	0.666667	0.5	0.666667
