# Supplementary material for: Estimation-uncertainty affects decisions with and without learning opportunities
Source: Nat Commun. 2025 Jul 21;16:6706. doi: 10.1038/s41467-025-61960-2 (PMC12280070; doi:10.1038/s41467-025-61960-2)
Supplement: Supplementary file 4 — Source Data [file 41467_2025_61960_MOESM4_ESM.zip › SourceData/Fig2H.xlsx]

## Sheet: Sheet1
Good vs good								Bad vs bad
		0	0.25	0.5	0.75	1		NaN	-0.440695	-0.304178	-0.404196	-0.0786072
	0	NaN	0.151263	0.272326	0.300867	0.106027		-0.440695	NaN	-0.347848	-0.14258	-0.178767
	0.25	0.151263	NaN	0.284796	0.313185	0.297889		-0.304178	-0.347848	NaN	-0.272025	-0.409951
	0.5	0.272326	0.284796	NaN	-0.0363401	0.301981		-0.404196	-0.14258	-0.272025	NaN	-0.233831
	0.75	0.300867	0.313185	-0.0363401	NaN	0.348918		-0.0786072	-0.178767	-0.409951	-0.233831	NaN
	1	0.106027	0.297889	0.301981	0.348918	NaN
