# Supplementary material for: Estimation-uncertainty affects decisions with and without learning opportunities
Source: Nat Commun. 2025 Jul 21;16:6706. doi: 10.1038/s41467-025-61960-2 (PMC12280070; doi:10.1038/s41467-025-61960-2)
Supplement: Supplementary file 4 — Source Data [file 41467_2025_61960_MOESM4_ESM.zip › SourceData/Fig3A.xlsx]

## Sheet: Sheet1
	1α:Q	2α:Q	RELATIVE:Q	RANGE:Q	SelectedRejected:Q	Kalman:Q	Kalman:QU
1α:Q	0.999982	1.73053e-05	3.03006e-08	9.62561e-18	2.48051e-23	4.39719e-07	1.59613e-07
2α:Q	0.112853	0.882062	8.67936e-11	0.00508501	1.53906e-22	1.31504e-10	8.17491e-11
RELATIVE:Q	7.53007e-08	3.97158e-08	1	9.58047e-15	1.953e-25	2.38112e-13	8.60336e-14
RANGE:Q	2.12116e-10	1.07928e-11	3.13946e-05	0.999969	2.52837e-23	1.39764e-10	4.49204e-11
SelectedRejected:Q	1.0108e-06	0.0040991	1.26415e-10	5.35345e-20	0.9959	2.48488e-15	6.61689e-16
Kalman:Q	2.98253e-16	1.2553e-16	1.65014e-20	2.95632e-22	1.58662e-38	0.789897	0.210103
Kalman:QU	2.07229e-18	6.65197e-19	4.70413e-23	3.45898e-20	7.24266e-45	0.0101259	0.989874
