# Supplementary material for: Estimation-uncertainty affects decisions with and without learning opportunities
Source: Nat Commun. 2025 Jul 21;16:6706. doi: 10.1038/s41467-025-61960-2 (PMC12280070; doi:10.1038/s41467-025-61960-2)
Supplement: Supplementary file 4 — Source Data [file 41467_2025_61960_MOESM4_ESM.zip › SourceData/Fig3C.xlsx]

## Sheet: Sheet1
1.83016	-6.26731
0.453712	-5.04024
1.30675	-6.58515
2.34376	-4.06429
0.299664	-7.74923
0.880616	-5.70707
0.35467	-2.57442
1.33832	-1.25855
0.364223	-4.08456
2.34871	-8.05826
0.853604	-3.59043
1.89695	-5.28605
0.853717	-7.92324
1.99867	-8.2252
0.454867	-3.6907
1.10531	-3.52322
2.36484	-6.4438
1.5082	-2.72754
2.99145	-6.81103
0.461432	-4.08548
0.558274	-1.85703
1.50165	-5.06732
0.533689	-4.56318
1.07834	-5.85295
1.24491	-7.19085
0.768052	-6.65023
0.526022	-6.05129
0.391398	-1.72014
2.95655	-7.23199
0.347194	-1.61065
0.547328	-5.96466
0.466563	-3.59037
1.54617	-5.19266
2.12215	-8.64569
1.1278	-4.17376
1.44963	-6.44932
1.81386	-8.33012
1.57678	-7.08547
2.06951	-8.62661
0.504796	-4.2967
0.682241	-4.91391
1.29022	-4.48794
1.39794	-8.03551
0.794932	-7.69375
0.867006	-7.90512
1.27494	-6.46911
1.82711	-8.00032
1.05073	-7.49317
2.34821	-2.66194
2.27629	-7.30222
