# Supplementary material for: Estimation-uncertainty affects decisions with and without learning opportunities
Source: Nat Commun. 2025 Jul 21;16:6706. doi: 10.1038/s41467-025-61960-2 (PMC12280070; doi:10.1038/s41467-025-61960-2)
Supplement: Supplementary file 4 — Source Data [file 41467_2025_61960_MOESM4_ESM.zip › SourceData/Fig3D.xlsx]

## Sheet: Sheet1
Generating			Recovered
betaQ	betaU		betaQ	betaU
0.907126	-7.69055		0.722671	-8.64665
0.971984	-7.38101		1.40255	-6.07563
0.556227	-6.5755		0.548754	-6.58092
0.785937	-8.34498		0.934675	-6.39318
0.836857	-1.05572		0.545266	-2.36197
0.285197	0.821648		0.226456	1.41264
3.08554	-9.58557		3.08129	-9.46112
0.325288	-9.42046		0.670265	-9.73184
0.36688	-8.5642		0.379344	-7.62448
1.33095	2.35697		1.23114	2.0805
0.0828664	-2.37281		0.198458	-3.40015
0.14324	-9.6885		0.123111	-9.45111
0.815954	-2.25531		0.839164	-1.95807
2.60145	-4.662		2.82997	-4.14987
0.209398	-6.87305		0.399832	-7.60555
0.890926	-8.57826		0.721758	-8.83979
0.112335	0.306739		0.0740851	0.149256
0.447112	-7.32243		0.484861	-7.5835
0.701353	-8.47243		1.3507	-7.0034
2.01333	1.13793		1.84527	-2.98689
1.10318	-1.25127		1.63629	0.0824142
3.02311	-2.37637		2.93064	-3.20908
1.29473	-8.80375		1.40825	-9.39631
0.867249	-9.61421		0.537733	-9.22647
0.448422	3.44117		0.867263	3.58027
0.152867	0.0593089		0.106048	-1.89111
0.165819	-8.91356		0.465308	-9.31033
0.103505	2.10168		0.175387	1.54942
0.625725	1.69327		0.282249	0.711179
0.320645	-9.57423		0.356812	-7.6717
0.333514	-8.4854		0.378694	-7.16067
0.257227	-9.44619		0.0821304	-8.92531
0.38627	-9.57205		0.323962	-8.79746
2.5651	3.34318		2.61085	2.52401
0.278301	2.20709		0.37341	1.26074
1.33803	-9.39431		1.34219	-9.37014
0.112748	-1.45628		0.417414	2.1443
1.11231	-8.06126		0.99663	-8.7091
0.10757	-9.52376		0.114961	-9.17102
2.12035	-7.87904		2.06823	-7.44043
0.0904804	-7.14859		0.250573	-8.1572
1.56152	-9.71679		1.72773	-8.06197
0.461488	-7.6893		0.219421	-8.83383
0.489053	-9.23837		0.563131	-8.93944
1.0456	-9.58457		0.884686	-9.65816
0.430723	-0.628817		0.45019	-0.211192
1.32766	3.47464		1.27325	3.97427
0.235156	-8.61458		0.878992	-4.54614
3.17071	-6.37478		3.15448	-7.25195
0.20067	-9.13386		0.500705	-9.44358
1.20037	-9.697		1.31143	-8.91333
0.121779	-9.1366		0.538536	-7.68422
0.403419	-9.22215		0.189023	-8.05811
0.462754	-9.08055		0.460716	-8.55864
0.509028	-8.06609		0.455814	-8.35448
0.697305	-5.65539		0.951541	-5.75769
0.129203	-7.01533		0.266986	-6.51196
0.655363	-4.14711		0.9039	-4.10675
1.40915	-9.7157		1.74469	-9.02691
0.623179	-9.189		0.514236	-8.0033
1.82174	-6.00028		1.80316	-3.08436
0.930916	3.36927		1.19535	4.54777
0.778577	-4.95644		0.862806	-5.0869
1.15891	1.12763		1.08606	1.03723
0.128367	-7.22151		0.190877	-9.57422
0.297377	2.72488		0.365934	2.41486
1.8775	-8.56458		1.99264	-7.326
1.34348	-7.08957		1.42517	-5.15046
0.111294	-0.789823		0.0498901	-0.777802
0.0862193	1.8195		0.0460122	4.4405
0.42295	-9.42698		0.588884	-9.38578
1.62126	-2.12978		1.80058	0.133921
0.145568	-0.289592		0.226152	0.0494425
1.08507	-9.14581		1.24074	-8.60887
0.953149	2.82498		0.92568	0.636421
0.276318	-8.25396		0.589169	-8.52774
0.359215	-0.903589		0.20232	-0.527552
0.898959	-4.01952		0.740637	-4.74172
0.172227	-8.82239		0.196969	-9.51014
1.96809	2.64624		2.004	3.159
2.43869	-3.85388		2.88635	-3.63933
1.95106	-6.89792		2.56648	-6.8594
1.85267	-9.55168		1.90068	-9.21779
0.341292	0.651133		0.430653	1.11418
0.857764	0.529759		1.21705	0.493152
1.18629	-8.43965		1.13774	-8.88795
0.831817	-6.5427		0.98299	-7.10708
0.148484	-9.40937		0.20811	-8.98086
2.53817	1.45796		2.25259	0.98951
0.590159	-8.61611		0.46162	-7.51547
1.90129	-7.34496		2.46577	-7.27931
2.56237	-9.57346		2.36563	-9.52364
0.266991	1.69363		0.335077	2.3006
0.245867	-8.57907		0.278046	-6.38381
1.35583	-5.73136		1.73753	-9.22593
0.45908	-4.62301		0.62031	-3.90017
1.39452	-8.74548		1.02869	-9.49833
0.194153	-8.51656		0.338845	-8.6582
0.843203	-7.60454		0.963307	-8.51905
2.63966	-9.1774		2.74275	-6.41576
0.901857	-5.44786		1.14857	-4.47133
1.58286	-9.71346		1.78351	-9.53348
0.104842	-7.42841		0.091924	-8.80367
0.208881	-7.17431		0.124238	-8.55035
2.22111	-7.44433		2.37535	-5.70875
0.252031	-9.42099		0.562672	-9.20448
0.142285	-2.58362		0.139488	-3.10319
0.217379	-4.21492		0.0625879	-4.64053
0.155102	-3.78173		0.155316	-4.07202
2.31414	2.53599		2.17498	2.39712
1.66967	-9.33185		1.4364	-9.27335
1.08933	-6.83588		0.768098	-6.7894
3.00951	-2.13106		3.33228	-2.05115
0.52365	-2.24293		0.549216	-2.98565
0.751952	-4.04296		0.814597	-5.63634
0.238179	-3.65594		0.491865	-2.58909
0.0953653	-9.20209		0.108393	-8.60423
1.89091	-8.32787		1.77606	-7.71595
1.40062	-2.35671		0.906431	0.206282
1.83689	-3.86719		2.00733	-3.09158
0.36502	-7.80518		0.346954	-5.72873
0.474308	-8.85523		0.548363	-7.61554
1.62778	-8.26455		1.76079	-8.37587
1.76437	-9.63262		1.97361	-8.67186
2.2042	-9.57869		2.25373	-9.65447
1.68296	1.50644		1.39205	2.11021
0.357956	-3.35976		0.235562	-5.48537
0.364169	-7.62643		0.795062	-8.72395
0.344332	-6.33729		0.199784	-8.97138
1.25749	0.0161599		1.14123	-3.27284
0.107779	-2.64695		0.167608	-2.31574
0.228857	-4.07779		0.235401	-5.23422
0.570285	-7.15678		1.04738	-6.83166
0.0897656	-5.72952		0.437282	-1.45829
0.189069	-8.88897		0.283315	-4.97774
0.964289	-6.91627		1.09655	-6.45581
0.118291	-9.60614		0.10276	-6.61937
1.27936	-6.72724		1.07252	-9.48863
1.10282	-7.7712		1.30359	-3.95552
2.27142	-8.54024		2.38882	-9.30726
0.409267	-8.36954		0.320978	-7.27777
0.678431	-9.10549		0.638997	-9.72674
1.70091	-2.43857		2.21313	-0.739536
1.13521	-9.45005		0.807356	-9.07941
0.215749	-9.45759		0.250935	-9.63824
2.96008	-7.85658		2.85686	-8.44026
0.228773	-9.08869		0.290705	-9.08347
0.401053	-5.63684		0.401214	-5.65489
0.19704	2.39634		0.207547	3.38141
3.19228	-5.5566		3.09933	-5.12036
0.386827	-4.64165		0.103487	-6.30249
0.758496	-4.59325		0.512447	-6.65006
0.21595	-8.1696		0.35734	-8.49956
0.820719	0.518516		0.75072	-0.102548
1.41093	-6.18663		1.76818	-6.20408
1.25243	-9.6683		1.60212	-9.42251
0.410797	1.23645		0.246516	0.599791
0.380447	-7.21461		0.463478	-7.55287
1.12433	-3.44572		1.22177	-5.02222
0.102094	-3.84322		0.656341	-0.412115
0.117037	-1.10767		0.0850801	-2.3693
1.15621	-8.47252		1.24345	-7.80834
0.0847745	-7.44418		0.179538	-5.16426
0.234168	-5.21069		0.421315	-2.76255
0.414882	-0.483074		0.71394	3.82768
1.77086	-7.37066		1.65669	-9.04749
0.172673	-0.971094		0.401901	-1.29689
0.852715	-9.33969		0.567389	-9.61759
2.81262	-4.98733		2.63522	-4.18905
0.455093	-4.9487		0.34435	-7.65614
1.2504	-2.41334		1.48892	-1.20397
0.144184	-4.0729		0.120933	-4.93102
0.39792	-2.85771		0.598022	-3.06156
0.0841875	-7.79872		0.0837693	-7.7573
0.12131	-8.49227		0.480988	-7.60066
0.433347	3.32075		0.452118	3.53495
0.234204	-6.14234		0.373447	-5.66485
0.281065	-9.63572		0.405491	-9.05147
0.271979	-9.57098		0.317762	-9.5752
0.15663	-7.11388		0.13438	-9.03333
0.721787	-9.37124		0.807883	-9.27558
0.481366	-8.89365		0.444117	-9.37981
2.1945	-8.29947		2.26289	-8.43247
0.117357	-1.66743		0.111095	1.03479
0.388889	-8.59634		0.318634	-9.33398
3.01284	-3.65035		3.52066	-3.76396
0.540009	-2.115		1.14989	-1.13548
0.314722	-8.50573		0.8338	-5.50043
0.356072	-3.81443		0.761124	-2.77295
0.127736	-8.87963		0.0517532	-4.60474
0.32817	3.45334		0.305669	5.43815
0.647154	-8.68996		0.743186	-9.50387
1.35251	-7.77488		1.01754	-9.51293
1.25997	-7.47546		1.27475	-7.73281
3.20077	-3.61244		3.33333	-1.96261
0.861979	-6.11663		0.819915	-7.76128
0.088305	-0.583812		0.25262	-1.78072
1.12014	-2.0977		0.928164	-1.59807
0.115136	-9.15206		0.511256	-7.75197
0.260916	-9.58058		0.70483	-7.33546
