# Supplementary material for: Estimation-uncertainty affects decisions with and without learning opportunities
Source: Nat Commun. 2025 Jul 21;16:6706. doi: 10.1038/s41467-025-61960-2 (PMC12280070; doi:10.1038/s41467-025-61960-2)
Supplement: Supplementary file 4 — Source Data [file 41467_2025_61960_MOESM4_ESM.zip › SourceData/Fig3E.xlsx]

## Sheet: Sheet1
Good vs good						Bad vs bad
0.250381	0.459615	0.53769	0.535516	0.716798		0.30747	0.418984	0.508817	0.563455	0.701273
0.431144	0.467811	0.513328	0.493612	0.595203		0.473093	0.480123	0.509465	0.557302	0.480017
0.294936	0.400013	0.492389	0.620466	0.692196		0.496272	0.547411	0.478763	0.645743	0.331811
0.286674	0.347299	0.506025	0.569244	0.80641		0.175733	0.443122	0.681803	0.561142	0.6382
0.489186	0.455604	0.3239	0.536296	0.628865		0.477444	0.501581	0.613649	0.565306	0.376589
0.356954	0.500055	0.498928	0.552416	0.591647		0.497761	0.472838	0.510698	0.498356	0.520348
0.439419	0.462202	0.468722	0.557901	0.571757		0.498582	0.514673	0.516151	0.426158	0.544436
0.306315	0.327016	0.565318	0.639317	0.662034		0.335659	0.454897	0.575069	0.564993	0.569382
0.437525	0.466441	0.516825	0.515965	0.545405		0.470283	0.461757	0.490296	0.551107	0.518452
0.225397	0.309465	0.549445	0.74238	0.738305		0.37848	0.675575	0.333244	0.54627	0.591344
0.433137	0.410319	0.500878	0.501919	0.634264		0.387759	0.497142	0.537477	0.566492	0.497406
0.213852	0.414997	0.534426	0.624325	0.717939		0.376084	0.23872	0.57262	0.557429	0.755148
0.358625	0.449886	0.470208	0.527627	0.685529		0.512591	0.510457	0.600481	0.565714	0.338162
0.304148	0.350745	0.440794	0.668523	0.73579		0.231552	0.362017	0.528507	0.661662	0.716261
0.447456	0.486104	0.492852	0.494504	0.579085		0.512671	0.519641	0.501028	0.525426	0.442096
0.388412	0.480889	0.471696	0.555283	0.642615		0.337188	0.530548	0.569781	0.521828	0.555901
0.274129	0.350411	0.442406	0.654194	0.820913		0.24835	0.571243	0.624937	0.777835	0.362325
0.294258	0.407177	0.497031	0.6232	0.678335		0.358828	0.457928	0.581558	0.491061	0.610626
0.223658	0.459041	0.508219	0.499474	0.809608		0.179611	0.473159	0.581653	0.695773	0.569803
0.446135	0.479256	0.537615	0.499398	0.537595		0.391152	0.468204	0.447105	0.572751	0.620789
0.421597	0.490342	0.545432	0.519318	0.525164		0.488712	0.502765	0.457684	0.525424	0.525415
0.311284	0.421666	0.551682	0.686224	0.529145		0.337353	0.384268	0.562934	0.527802	0.687643
0.447121	0.496578	0.457562	0.541096	0.557644		0.425486	0.428042	0.519229	0.531514	0.59573
0.35959	0.360041	0.49392	0.619562	0.666887		0.424053	0.514452	0.462357	0.493773	0.605366
0.283018	0.449685	0.501223	0.565287	0.700787		0.427978	0.516234	0.569894	0.561927	0.423878
0.371546	0.399527	0.505765	0.603335	0.619827		0.496894	0.572338	0.443226	0.433072	0.554469
0.413057	0.446835	0.50457	0.565538	0.569109		0.460632	0.493767	0.485013	0.521012	0.539578
0.47272	0.46788	0.531873	0.463277	0.564441		0.456225	0.489118	0.515359	0.538747	0.500551
0.196937	0.319888	0.552612	0.827157	0.69263		0.384118	0.509925	0.59138	0.362261	0.614751
0.446562	0.462384	0.506622	0.533485	0.550947		0.476427	0.513362	0.490002	0.505914	0.514294
0.443909	0.540471	0.28499	0.592766	0.637863		0.586243	0.360048	0.746891	0.43077	0.376047
0.462822	0.457986	0.5061	0.531174	0.540017		0.387571	0.486199	0.524157	0.473868	0.586637
0.349172	0.467027	0.526621	0.477832	0.679347		0.417243	0.431017	0.587386	0.522662	0.541691
0.27512	0.349422	0.480907	0.606589	0.72663		0.36667	0.622041	0.500204	0.502101	0.472621
0.377381	0.456047	0.369734	0.531524	0.729788		0.490116	0.484648	0.612107	0.56775	0.368374
0.279529	0.408865	0.558586	0.627159	0.62586		0.433013	0.416943	0.547362	0.475964	0.626718
0.333451	0.413509	0.429541	0.5118	0.808586		0.311555	0.432201	0.646496	0.718508	0.39124
0.312842	0.39487	0.525734	0.598606	0.674966		0.355761	0.353572	0.394882	0.600892	0.766225
0.388422	0.571232	0.661477	0.525327	0.353542		0.481475	0.356506	0.426375	0.500662	0.734983
0.490532	0.588379	0.40179	0.492208	0.52709		0.499933	0.413018	0.556833	0.556331	0.464552
0.430735	0.465479	0.431999	0.536391	0.635396		0.4495	0.509763	0.583331	0.530536	0.426871
0.335189	0.401767	0.476505	0.616613	0.670148		0.440434	0.460996	0.624848	0.412668	0.562616
0.350314	0.376997	0.478485	0.583994	0.710209		0.452197	0.37494	0.637182	0.495979	0.539702
0.390881	0.440843	0.462078	0.558453	0.647745		0.396106	0.507088	0.477904	0.58722	0.531681
0.371341	0.486903	0.453957	0.582518	0.60528		0.399472	0.456813	0.526706	0.543686	0.573323
0.383174	0.385152	0.416729	0.590122	0.687718		0.42752	0.345815	0.541218	0.747414	0.37677
0.271206	0.382726	0.479694	0.635863	0.730512		0.380091	0.361308	0.516274	0.633213	0.609114
0.372039	0.479124	0.45343	0.584883	0.575625		0.519336	0.314815	0.559397	0.557299	0.554426
0.209055	0.470553	0.464716	0.586182	0.769494		0.3067	0.364791	0.508005	0.667048	0.653455
0.258908	0.380982	0.540426	0.524279	0.795405		0.348099	0.381011	0.411201	0.682521	0.677168
