# Supplementary material for: Estimation-uncertainty affects decisions with and without learning opportunities
Source: Nat Commun. 2025 Jul 21;16:6706. doi: 10.1038/s41467-025-61960-2 (PMC12280070; doi:10.1038/s41467-025-61960-2)
Supplement: Supplementary file 4 — Source Data [file 41467_2025_61960_MOESM4_ESM.zip › SourceData/Fig3F.xlsx]

## Sheet: Sheet1
Good versus good
0.353271	0.438166	0.234973	0.37891	0.588841	0.405162	0.534676	0.629988	0.529111	0.539682
Bad versus bad
0.592373	0.341508	0.266515	0.367418	0.329238	0.272911	0.5558	0.502929	0.551261	0.615801
