# Supplementary material for: Estimation-uncertainty affects decisions with and without learning opportunities
Source: Nat Commun. 2025 Jul 21;16:6706. doi: 10.1038/s41467-025-61960-2 (PMC12280070; doi:10.1038/s41467-025-61960-2)
Supplement: Supplementary file 4 — Source Data [file 41467_2025_61960_MOESM4_ESM.zip › SourceData/Fig3G.xlsx]

## Sheet: Sheet1
Good versus good
0.24142	0.289308	0.0947393	0.299907	0.553175	0.377022	0.408637	0.501795	0.436427	0.381009
Bad versus bad
0.516896	0.128666	0.0427712	0.12101	0.134236	-0.000393065	0.252421	0.100333	0.191468	0.165884
