# Supplementary material for: Estimation-uncertainty affects decisions with and without learning opportunities
Source: Nat Commun. 2025 Jul 21;16:6706. doi: 10.1038/s41467-025-61960-2 (PMC12280070; doi:10.1038/s41467-025-61960-2)
Supplement: Supplementary file 4 — Source Data [file 41467_2025_61960_MOESM4_ESM.zip › SourceData/Fig3H.xlsx]

## Sheet: Sheet1
Good versus good
0.324374	0.35539	0.270838	0.29765	0.585464	0.349082	0.447705	0.623848	0.441699	0.539437
Bad versus bad
0.382514	0.110718	-0.0333013	0.197739	0.144698	0.145805	0.0605778	0.153917	0.261453	0.478942
