# Supplementary material for: Estimation-uncertainty affects decisions with and without learning opportunities
Source: Nat Commun. 2025 Jul 21;16:6706. doi: 10.1038/s41467-025-61960-2 (PMC12280070; doi:10.1038/s41467-025-61960-2)
Supplement: Supplementary file 4 — Source Data [file 41467_2025_61960_MOESM4_ESM.zip › SourceData/Fig3I.xlsx]

## Sheet: Sheet1
Good versus good
0.111851	0.148858	0.140233	0.0790026	0.0356655	0.0281395	0.126039	0.128193	0.0926839	0.158673
Bad versus bad
0.0754772	0.212842	0.223744	0.246408	0.195002	0.273304	0.303379	0.402596	0.359792	0.449917
