# Supplementary material for: Estimation-uncertainty affects decisions with and without learning opportunities
Source: Nat Commun. 2025 Jul 21;16:6706. doi: 10.1038/s41467-025-61960-2 (PMC12280070; doi:10.1038/s41467-025-61960-2)
Supplement: Supplementary file 4 — Source Data [file 41467_2025_61960_MOESM4_ESM.zip › SourceData/Fig3J.xlsx]

## Sheet: Sheet1
Good versus good
0.028897	0.082776	-0.0358658	0.08126	0.00337712	0.0560794	0.0869709	0.00614008	0.0874122	0.000245217
Bad versus bad
0.20986	0.23079	0.299817	0.169679	0.18454	0.127106	0.495222	0.349011	0.289808	0.136859
