# Supplementary material for: Estimation-uncertainty affects decisions with and without learning opportunities
Source: Nat Commun. 2025 Jul 21;16:6706. doi: 10.1038/s41467-025-61960-2 (PMC12280070; doi:10.1038/s41467-025-61960-2)
Supplement: Supplementary file 4 — Source Data [file 41467_2025_61960_MOESM4_ESM.zip › SourceData/Fig4E.xlsx]

## Sheet: Sheet1
A1B1	A2B2	C1D1	C2D2
0.5	0.666667	0.433333	0.566667
1	0.566667	0.933333	0.1
0.466667	0.466667	0.6	0.5
1	0.233333	1	0
0.966667	0.966667	0.966667	0.866667
0.5	0.5	0.5	0.5
0.966667	0.866667	1	0.1
0.5	0.666667	0.766667	0.666667
0.566667	0.666667	0.666667	0.266667
0.866667	0.466667	0.8	0.466667
0.466667	0.433333	0.566667	0.466667
0.533333	0.133333	0.1	0
0.5	0.466667	0.633333	0.366667
0.866667	0.8	1	0.7
0.933333	0.533333	0.733333	0.666667
0.533333	0.466667	0.566667	0.566667
0.733333	0.5	0.7	0.4
0.6	0.466667	0.566667	0.633333
0.0666667	1	1	1
0.266667	0	0.1	0
0.433333	0.4	0.5	0.533333
1	1	1	1
0.366667	0.6	0.733333	0.366667
0.433333	0.7	0.466667	0.5
0.533333	0.4	0.433333	0.566667
1	0.933333	1	0.0666667
0.8	0.966667	0.833333	0.9
0.5	0.466667	0.482759	0.466667
0.5	0.5	0.5	0.5
0.633333	0.5	0.366667	0.5
0.766667	0.333333	0.466667	0.4
1	0.966667	1	1
0.566667	0.6	0.433333	0.566667
1	1	0.966667	0
0.233333	0.666667	0.866667	0.0666667
0.966667	0.933333	0.966667	0.166667
0.9	0.233333	0.9	0.1
0.7	0.3	0.4	0.5
1	0.533333	1	1
0.0333333	0	0.233333	0.966667
0.433333	0.733333	0.533333	0.5
0.366667	0	0.933333	0.566667
0.4	0.466667	0.4	0.566667
0.4	0.233333	0.666667	0.566667
0.133333	0.0333333	0.766667	0
0.733333	0.5	0.966667	1
0.133333	0.533333	0.966667	0.0666667
0.533333	0.5	0.733333	0.633333
1	1	0.966667	1
0.2	0.3	0.933333	0.8
0	0.566667	1	0.933333
0.666667	0.0666667	0.2	1
0.966667	1	1	0.0333333
1	0.166667	1	0
0.333333	0.566667	0.533333	0.466667
0	0.666667	1	0.166667
1	0.733333	0.9	0.633333
1	0.9	0.333333	0.8
0.966667	0.233333	0.866667	0.0333333
0.466667	0.633333	0.433333	0.6
0.633333	0.4	0.566667	0.233333
0.533333	0.466667	0.5	0.533333
0.966667	0.333333	1	0.3
0.5	0.4	0.766667	0.366667
0.766667	0.9	0.133333	0.966667
0.933333	0.0333333	0.133333	0
1	0.266667	0.166667	0.0666667
0.1	0.866667	0.766667	0.7
0.5	0.5	0.5	0.5
0.566667	0.6	0.533333	0.5
0.733333	0.366667	0.866667	0.233333
1	0.966667	1	1
0.466667	0.433333	0.466667	0.433333
0.533333	0.466667	0.566667	0.6
1	0.933333	0.6	0.166667
0.866667	0.933333	0.9	0.533333
1	0.833333	0.233333	0.133333
1	0.4	0.966667	0.566667
0.633333	0.433333	0.733333	0.266667
0.4	0.466667	0.433333	0.566667
0.6	0.733333	0.666667	0.6
1	0.9	0	1
0.4	0.433333	0.933333	0.413793
0.566667	0.466667	0.566667	0.566667
0.633333	0.7	0.5	0.4
0.5	0.5	0.5	0.5
1	0.833333	0.133333	1
0.9	0.666667	0.966667	0.666667
1	0.466667	1	0
0	0.833333	1	0
0.333333	0.5	1	0.466667
0.666667	0.433333	0.566667	0.466667
0.466667	0.566667	0.466667	0.533333
0.433333	0.4	0.433333	0.466667
0.866667	0.0333333	1	1
0.5	0.533333	0.566667	0.4
0.566667	0.466667	0.366667	0.4
1	0.0333333	1	0
0.533333	0.366667	0.466667	0.566667
0.533333	0.366667	0.266667	0.533333
