# Supplementary material for: Estimation-uncertainty affects decisions with and without learning opportunities
Source: Nat Commun. 2025 Jul 21;16:6706. doi: 10.1038/s41467-025-61960-2 (PMC12280070; doi:10.1038/s41467-025-61960-2)
Supplement: Supplementary file 4 — Source Data [file 41467_2025_61960_MOESM4_ESM.zip › SourceData/Fig4G.xlsx]

## Sheet: Sheet1
Learning performance (A1B1 vs C1D1)	Selection rate (B1 in B1D1)
0.0666667	0.666667
0.266667	0.566667
0.133333	0.466667
0	0.233333
0.1	0.966667
0.2	0.5
0.166667	0.866667
0	0.666667
0.1	0.666667
0.133333	0.466667
-0.0666667	0.433333
-0.0666667	0.133333
0.0333333	0.466667
-0.1	0.8
0.233333	0.533333
0.466667	0.466667
0.433333	0.5
0.133333	0.466667
-0.166667	1
0.166667	0
-0.0333333	0.4
-0.233333	1
0	0.6
-0.2	0.7
0.133333	0.4
-0.1	0.933333
-0.366667	0.966667
0	0.466667
0.1	0.5
-0.0666667	0.5
0.333333	0.333333
0.133333	0.966667
-0.0333333	0.6
0.0666667	1
-0.166667	0.666667
0.3	0.933333
0.233333	0.233333
0	0.3
0.6	0.533333
0.166667	0
0.133333	0.733333
0.0333333	0
0.0333333	0.466667
0.166667	0.233333
0.433333	0.0333333
0.333333	0.5
0.2	0.533333
0.0333333	0.5
0.133333	1
0.016092	0.3
-0.366667	0.566667
0.1	0.0666667
0.0333333	1
0.366667	0.166667
0.266667	0.566667
0.0666667	0.666667
0.233333	0.733333
-0.233333	0.9
0.133333	0.233333
0.0333333	0.633333
0.233333	0.4
0	0.466667
0.433333	0.333333
0	0.4
0.0333333	0.9
-0.0666667	0.0333333
0.166667	0.266667
0	0.866667
0.333333	0.5
-0.2	0.6
0.1	0.366667
-0.366667	0.966667
-0.266667	0.433333
-0.0333333	0.466667
-0.0666667	0.933333
-0.233333	0.933333
-0.1	0.833333
0.222989	0.4
0.1	0.433333
-0.133333	0.466667
0.0333333	0.733333
0.366667	0.9
-0.0333333	0.433333
0.0333333	0.466667
0.0333333	0.7
-0.0666667	0.5
0.233333	0.833333
-0.0333333	0.666667
0.0666667	0.466667
-0.0666667	0.833333
0.0666667	0.5
0.166667	0.433333
-0.2	0.566667
-0.166667	0.4
0.233333	0.0333333
-0.2	0.533333
-0.133333	0.466667
0.266667	0.0333333
0.0333333	0.366667
-0.133333	0.366667
