# Supplementary material for: Estimation-uncertainty affects decisions with and without learning opportunities
Source: Nat Commun. 2025 Jul 21;16:6706. doi: 10.1038/s41467-025-61960-2 (PMC12280070; doi:10.1038/s41467-025-61960-2)
Supplement: Supplementary file 4 — Source Data [file 41467_2025_61960_MOESM4_ESM.zip › SourceData/Fig4H.xlsx]

## Sheet: Sheet1
	1α:Q	2α:Q	RELATIVE:Q	RANGE:Q	SelectedRejected:Q	Kalman:Q	Kalman:QU
Protected exceedance probability	7.1461e-130	7.1461e-130	7.1461e-130	7.1461e-130	7.1461e-130	0.017203	0.982797
Model frequency	0.0722486	2.21853e-42	0.0110011	0.00999873	2.44217e-72	0.352502	0.55425
