# Supplementary material for: Estimation-uncertainty affects decisions with and without learning opportunities
Source: Nat Commun. 2025 Jul 21;16:6706. doi: 10.1038/s41467-025-61960-2 (PMC12280070; doi:10.1038/s41467-025-61960-2)
Supplement: Supplementary file 4 — Source Data [file 41467_2025_61960_MOESM4_ESM.zip › SourceData/Fig4I.xlsx]

## Sheet: Sheet1
A1B1	A2B2	C1D1	C2D2
0.550667	0.522921	0.487299	0.486498
0.732646	0.750817	0.516442	0.539559
0.537931	0.584147	0.522835	0.508745
0.844895	0.857366	0.551215	0.531032
0.68797	0.941325	0.55631	0.591678
0.468789	0.536745	0.42029	0.578255
0.558023	0.785929	0.449428	0.582224
0.586093	0.712253	0.537679	0.51249
0.650636	0.596768	0.514675	0.524621
0.645022	0.650528	0.519571	0.505736
0.551535	0.599581	0.507013	0.49587
0.594656	0.508438	0.496986	0.498571
0.555112	0.638736	0.514168	0.544768
0.559982	0.531506	0.50854	0.506377
0.745914	0.549728	0.5402	0.510929
0.714053	0.662361	0.479399	0.512324
0.795753	0.724447	0.535347	0.467061
0.520681	0.546396	0.504182	0.502867
0.221025	0.530801	0.410627	0.52427
0.926965	0.857126	0.600311	0.577656
0.528155	0.538352	0.504814	0.524745
0.159746	0.521123	0.5242	0.668664
0.557109	0.542081	0.504076	0.501468
0.511028	0.753379	0.491331	0.450407
0.600305	0.610891	0.499975	0.509732
0.857814	0.77325	0.692498	0.603533
0.513956	0.685803	0.613995	0.420211
0.509138	0.563181	0.482621	0.44241
0.545458	0.556656	0.511489	0.507342
0.516971	0.54777	0.449338	0.329814
0.642789	0.787121	0.464209	0.442211
0.971691	0.689468	0.642376	0.553925
0.555838	0.623117	0.517722	0.490624
0.773948	0.741244	0.495304	0.568166
0.568105	0.722509	0.520618	0.508029
0.86334	0.747552	0.466431	0.863609
0.695436	0.776169	0.537824	0.540115
0.587996	0.672369	0.506801	0.504929
0.765106	0.568798	0.46576	0.493745
0.736504	0.606134	0.451851	0.277781
0.50241	0.564862	0.526583	0.507692
0.693576	0.623146	0.584842	0.52742
0.572084	0.545105	0.512791	0.503575
0.866301	0.776754	0.596626	0.607268
0.783447	0.813488	0.456958	0.628773
0.806867	0.781852	0.527833	0.5004
0.827595	0.89301	0.707205	0.579728
0.583803	0.591835	0.496982	0.561518
0.634238	0.587533	0.520885	0.508899
0.60365	0.506987	0.507434	0.523194
0.577692	0.636527	0.621824	0.726359
0.511131	0.577587	0.204853	0.149946
0.529669	0.876504	0.479221	0.625712
0.957916	0.939016	0.623278	0.547395
0.613475	0.430432	0.49813	0.531538
0.972434	0.884185	0.681285	0.668218
0.858845	0.86576	0.546962	0.524409
0.633822	0.75563	0.627959	0.512389
0.69052	0.592524	0.539527	0.503029
0.584394	0.473081	0.497855	0.512161
0.655559	0.651962	0.508938	0.501439
0.541297	0.527626	0.500929	0.504483
0.890197	0.776586	0.491379	0.507412
0.558371	0.524409	0.517047	0.514133
0.567503	0.552124	0.49248	0.511975
0.564065	0.555883	0.502784	0.50309
0.821653	0.638143	0.59012	0.650734
0.712819	0.802352	0.600624	0.496241
0.762847	0.766982	0.42877	0.402109
0.501392	0.54965	0.509063	0.509004
0.558314	0.636529	0.524651	0.530901
0.52457	0.942796	0.737851	0.263229
0.535914	0.545718	0.510011	0.502002
0.632464	0.566045	0.531834	0.505711
0.578059	0.692035	0.540599	0.526881
0.465441	0.721139	0.510478	0.469052
0.69	0.903269	0.582256	0.59052
0.709209	0.805782	0.504891	0.459377
0.616402	0.648049	0.513628	0.527843
0.496686	0.503888	0.505841	0.500425
0.596395	0.53109	0.504955	0.495023
0.467021	0.541988	0.421608	0.44601
0.54658	0.58797	0.50996	0.518604
0.552197	0.578431	0.50715	0.51261
0.508238	0.55311	0.483814	0.507261
0.540698	0.550777	0.497179	0.501633
0.693803	0.353923	0.469666	0.469233
0.810206	0.898449	0.61129	0.628595
0.852872	0.760819	0.563612	0.531064
0.598143	0.657283	0.583802	0.541765
0.618176	0.647471	0.531231	0.492404
0.767895	0.866558	0.531922	0.494149
0.513232	0.478794	0.522551	0.49678
0.552103	0.555219	0.505968	0.505696
0.687691	0.789165	0.525656	0.541706
0.545483	0.531842	0.503216	0.50775
0.552629	0.533003	0.503072	0.501727
0.754476	0.662855	0.534175	0.563259
0.540684	0.547836	0.512887	0.489115
0.512738	0.545528	0.507921	0.501202
