# Supplementary material for: Estimation-uncertainty affects decisions with and without learning opportunities
Source: Nat Commun. 2025 Jul 21;16:6706. doi: 10.1038/s41467-025-61960-2 (PMC12280070; doi:10.1038/s41467-025-61960-2)
Supplement: Supplementary file 4 — Source Data [file 41467_2025_61960_MOESM4_ESM.zip › SourceData/Fig4J.xlsx]

## Sheet: Sheet1
betaQ	betaU
0.0629252	-1.19998
0.297376	-0.779905
0.0637695	-0.811869
0.364791	-2.93093
0.593489	-1.30981
0.0486737	-2.18747
0.177056	-2.40656
0.263723	-1.76195
0.0897751	-0.930484
0.185971	1.16393
0.0814795	-0.835575
0.054229	-1.18238
0.116202	-2.07066
0.0562036	-0.223375
0.108143	-1.82106
0.130423	-2.01599
0.280123	-2.62936
0.0421208	-0.0975208
0.0571461	-4.11944
0.587852	-2.2394
0.0494929	0.748428
0.0625558	-3.35257
0.0492123	-0.12437
0.116045	-2.16869
0.13625	1.15205
0.151643	-4.23188
0.21319	-3.62808
0.0594689	-1.58849
0.0576578	-0.0380494
0.0613234	-2.54743
0.0977447	-2.61394
0.516244	-4.21746
0.087271	-0.861933
0.173267	-2.90884
0.179412	-1.38803
0.226513	-4.86717
0.287594	-0.215931
0.116503	-0.0178856
0.120184	-2.75738
0.116776	-5.30431
0.0640702	0.85458
0.126022	-2.6948
0.0513985	-0.414637
0.184805	-3.22493
0.162602	-2.9275
0.291754	0.314939
0.148928	-3.08352
0.116459	-1.73572
0.120995	-0.576141
0.0849203	-0.943103
0.0475963	-4.03163
0.02614	-3.89046
0.478371	-4.15302
0.731946	-4.15244
0.0863613	-2.09344
0.452973	-4.9713
0.280576	-0.880619
0.0879291	-2.71432
0.149028	-1.76476
0.0458537	-1.5249
0.111161	-0.440048
0.035952	-0.165769
0.544019	-4.13819
0.0371483	-1.17618
0.0388076	-1.01501
0.0667021	0.158226
0.100083	-3.3444
0.313777	-2.91463
0.0803487	-2.70068
0.0506833	-0.786395
0.119664	-1.32575
0.185182	-4.62294
0.0376366	-0.87157
0.0634607	-0.939746
0.0636406	-1.75459
0.0444803	-3.94862
0.306675	-2.92671
0.22901	-2.61111
0.129406	-0.795052
0.0408341	-1.1631
0.0638616	-1.02471
0.058437	-2.54794
0.139139	-1.06838
0.0876401	-0.644826
0.0499226	-0.677142
0.0358075	0.0814442
0.0994945	-3.01417
0.236833	-3.17224
0.286886	-2.27634
0.116086	-2.5344
0.15703	-2.9599
0.29352	-1.22968
0.0627184	-0.917003
0.0562543	-0.165824
0.203568	-1.2947
0.0341373	0.154589
0.0660634	-0.0131439
0.377362	-1.64138
0.0808049	1.55771
0.0357642	-0.369857
