# Supplementary material for: Estimation-uncertainty affects decisions with and without learning opportunities
Source: Nat Commun. 2025 Jul 21;16:6706. doi: 10.1038/s41467-025-61960-2 (PMC12280070; doi:10.1038/s41467-025-61960-2)
Supplement: Supplementary file 4 — Source Data [file 41467_2025_61960_MOESM4_ESM.zip › SourceData/Fig4K.xlsx]

## Sheet: Sheet1
	A1B1	A2B2	C1D1	C2D2
Kalman:QU	0.907617	0.888818	0.775456	0.820771
Kalman:Q	0.776239	0.703338	-0.196111	-0.291306
delta	0.131378	0.185479	0.971567	1.11208
p-value	0.002	0	0	0
