# Supplementary material for: Estimation-uncertainty affects decisions with and without learning opportunities
Source: Nat Commun. 2025 Jul 21;16:6706. doi: 10.1038/s41467-025-61960-2 (PMC12280070; doi:10.1038/s41467-025-61960-2)
Supplement: Supplementary file 4 — Source Data [file 41467_2025_61960_MOESM4_ESM.zip › SourceData/Fig4M.xlsx]

## Sheet: Sheet1
A1B1	A2B2	C1D1	C2D2
0.564476	0.50395	0.510211	0.553135
0.877307	0.541053	0.921457	0.476968
0.560456	0.485664	0.576156	0.484611
0.956846	0.458393	0.988733	0.277793
0.979818	0.899289	0.982055	0.864069
0.533008	0.515411	0.543763	0.50281
0.982349	0.715499	0.994171	0.325571
0.624529	0.612755	0.740953	0.638036
0.592488	0.490504	0.658576	0.468614
0.802561	0.567923	0.801887	0.503417
0.538459	0.516405	0.546811	0.509598
0.530858	0.470285	0.546301	0.428468
0.536344	0.504066	0.66988	0.406627
0.90579	0.664431	0.989278	0.700689
0.863737	0.479408	0.805892	0.677968
0.572332	0.499766	0.565651	0.506005
0.710956	0.471001	0.726896	0.452014
0.618008	0.485076	0.574754	0.523985
0.442293	0.798122	0.956623	0.542341
0.541616	0.238962	0.688171	0.171173
0.523043	0.51717	0.492722	0.54648
1	0.99912	1	0.991171
0.567305	0.524875	0.559671	0.504702
0.458289	0.587215	0.56262	0.421863
0.562927	0.446096	0.538175	0.5036
0.891864	0.740755	0.960721	0.340675
0.866644	0.731809	0.934267	0.718653
0.524197	0.517284	0.526318	0.523072
0.543802	0.494562	0.54767	0.50305
0.511869	0.523723	0.511939	0.558363
0.666336	0.340079	0.578492	0.496702
1	0.996884	1	0.882304
0.529081	0.533425	0.555973	0.502384
0.995134	0.867011	0.998888	0.360519
0.484502	0.611607	0.665694	0.237629
0.986518	0.809217	0.990153	0.474954
0.809792	0.385767	0.908192	0.314602
0.531985	0.521024	0.518562	0.528738
0.999459	0.618999	0.99746	0.722295
0.554877	0.311489	0.509452	0.5074
0.524273	0.57355	0.564182	0.524932
0.546284	0.466343	0.684309	0.45041
0.531523	0.493438	0.510984	0.521009
0.547554	0.458011	0.634916	0.422253
0.655596	0.212529	0.800898	0.176463
0.86335	0.669576	0.890977	0.724245
0.572561	0.289172	0.743595	0.132447
0.638456	0.522857	0.664037	0.54671
0.999826	0.840416	0.999892	0.972839
0.612586	0.525682	0.643926	0.536626
0.551024	0.606326	0.754384	0.426145
0.654379	0.482728	0.431979	0.911025
0.963782	0.868636	0.99492	0.241595
0.994739	0.116957	0.998974	0.0562345
0.487985	0.560513	0.577887	0.475132
0.526494	0.290456	0.7645	0.247367
0.948366	0.627327	0.946453	0.684293
0.702883	0.726969	0.753161	0.555779
0.859116	0.369648	0.880757	0.503058
0.563332	0.508733	0.447501	0.552187
0.632828	0.39431	0.589952	0.488226
0.552314	0.522894	0.494406	0.548044
0.956627	0.196523	0.943846	0.416442
0.584335	0.532539	0.646282	0.543812
0.601221	0.494466	0.473054	0.617765
0.518631	0.503409	0.510893	0.512275
0.571406	0.428503	0.619923	0.477402
0.54666	0.517041	0.531848	0.549793
0.540194	0.493885	0.543453	0.507962
0.510508	0.586435	0.575725	0.530913
0.691328	0.505504	0.769173	0.486079
1	0.971674	1	0.95602
0.522637	0.511624	0.523394	0.509601
0.5752	0.505551	0.552813	0.499037
0.82206	0.733395	0.865539	0.429512
0.870365	0.772563	0.93708	0.54748
0.593229	0.548277	0.687227	0.298069
0.918751	0.702924	0.924194	0.441597
0.649656	0.478057	0.721444	0.352542
0.466052	0.545895	0.455518	0.580709
0.665738	0.543917	0.665679	0.562474
0.808989	0.398363	0.4323	0.655386
0.615648	0.536847	0.740101	0.460025
0.582878	0.50905	0.574731	0.523217
0.572187	0.521037	0.596858	0.505451
0.517835	0.524442	0.543425	0.510036
0.769467	0.516509	0.502644	0.782423
0.938901	0.595012	0.935669	0.633701
0.956802	0.574581	0.969047	0.356216
0.508002	0.587202	0.735433	0.382714
0.650686	0.545597	0.662949	0.399907
0.590539	0.500526	0.621462	0.441857
0.480196	0.580921	0.526836	0.532343
0.519999	0.512274	0.524153	0.502319
0.759869	0.580774	0.771268	0.407634
0.539989	0.525098	0.542936	0.526013
0.514127	0.524563	0.51482	0.518242
0.850833	0.409688	0.802391	0.492222
0.535648	0.509322	0.538994	0.506258
0.478594	0.529506	0.501426	0.530578
