# Supplementary material for: Estimation-uncertainty affects decisions with and without learning opportunities
Source: Nat Commun. 2025 Jul 21;16:6706. doi: 10.1038/s41467-025-61960-2 (PMC12280070; doi:10.1038/s41467-025-61960-2)
Supplement: Supplementary file 4 — Source Data [file 41467_2025_61960_MOESM4_ESM.zip › SourceData/Fig4N.xlsx]

## Sheet: Sheet1
betaQ	betaU
0.0276142	-5.31042
0.248354	-9.37444
0.0265908	-5.10652
0.500439	-9.53678
0.550282	3.69609
0.0239347	-0.138081
0.604396	-9.29766
0.136697	-0.598946
0.0412664	-7.65342
0.16975	-8.32797
0.0249176	-0.936688
0.00762055	7.44199
0.0265013	-4.13319
0.573828	-7.91613
0.312256	-1.28301
0.035392	-0.450815
0.131136	-3.81663
0.0582537	-6.58228
0.422716	-9.59049
0.00438418	-8.52514
0.0206242	-4.55619
3.06574	-5.97711
0.0376199	-6.09407
0.0204007	-7.0834
0.0208328	-6.32465
0.300354	-9.65854
0.337154	-5.4284
0.0222314	-0.780207
0.0225367	-1.75753
0.0245967	-4.54701
0.0351761	-8.29251
3.30911	-7.26043
0.0308013	-5.14258
0.804278	-9.27647
0.0447781	-9.47201
0.556486	-3.5103
0.212642	-9.42624
0.0199293	1.60105
0.889248	-9.23357
0.00696565	-9.08701
0.0402351	5.22048
0.0183978	-9.23176
0.0126192	-6.46347
0.0209467	-1.95481
0.00686545	-9.04316
0.348591	5.97206
0.017965	-7.89521
0.105079	-0.687126
1.50671	4.45812
0.0856818	-1.45896
0.0763642	-3.20861
0.0092553	-9.41598
0.502006	-9.5595
0.937817	-8.50424
0.0132258	3.298
0.0104151	-5.33832
0.425457	3.16484
0.143894	-6.72327
0.243553	-9.24537
0.0309629	-6.47065
0.0405957	-7.00307
0.0346194	-5.26688
0.419494	-7.51049
0.0751965	-2.15042
0.0500228	-9.33168
0.0119246	0.976398
0.0310058	-2.77641
0.0320888	2.48996
0.0213891	-0.223931
0.0491691	-4.55533
0.105246	-9.07964
3.35478	6.6053
0.0155426	0.121684
0.0421442	-4.78723
0.227019	-8.20613
0.327648	-8.57419
0.0629175	-3.61721
0.307202	-5.67803
0.0586464	-8.45921
0.0196176	-7.01824
0.103057	-4.42921
0.0575312	-9.49569
0.117549	-8.7223
0.0433702	-6.24283
0.0483385	-5.5989
0.0246853	-6.20749
0.219871	-9.59265
0.385038	1.42258
0.418294	-9.48621
0.0159642	-9.58168
0.0756758	-4.6973
0.0610456	-1.14384
0.0255963	-6.39385
0.0117111	-0.494796
0.135942	-4.45154
0.0281223	-1.77522
0.0163323	-1.58022
0.230335	-9.64277
0.0217367	-0.718677
0.0113181	-4.88356
