# Supplementary material for: Estimation-uncertainty affects decisions with and without learning opportunities
Source: Nat Commun. 2025 Jul 21;16:6706. doi: 10.1038/s41467-025-61960-2 (PMC12280070; doi:10.1038/s41467-025-61960-2)
Supplement: Supplementary file 4 — Source Data [file 41467_2025_61960_MOESM4_ESM.zip › SourceData/Fig4O.xlsx]

## Sheet: Sheet1
	A1C1	B1D1	A2D2	B2C2
Kalman:QU	0.784737	0.721117	0.811651	0.767553
Kalman:Q	0.703775	0.497753	0.702379	0.285569
delta	0.0809621	0.223364	0.109271	0.481984
p-value	0.012	0	0.001	0
