# Supplementary material for: Estimation-uncertainty affects decisions with and without learning opportunities
Source: Nat Commun. 2025 Jul 21;16:6706. doi: 10.1038/s41467-025-61960-2 (PMC12280070; doi:10.1038/s41467-025-61960-2)
Supplement: Supplementary file 4 — Source Data [file 41467_2025_61960_MOESM4_ESM.zip › SourceData/Fig5E.xlsx]

## Sheet: Sheet1
A1B1	A2B2	C1D1	C2D2
0.5	0.466667	0.5	0.533333
0.5	0.5	0.5	0.5
0	0	1	0
0.633333	0.4	0.5	0.266667
0.466667	0.5	0.5	0.366667
0.866667	0.266667	0.333333	0.133333
1	0.833333	1	0.433333
1	0.0666667	1	0
0.533333	0.5	0.5	0.5
0.966667	0	0.166667	0.566667
0	0	1	0
0.966667	0.966667	1	0.266667
1	1	0.966667	0
0.166667	0.8	0.233333	0.766667
0.966667	0.566667	0.933333	0.266667
0.766667	0.533333	0.766667	0.266667
0.866667	0.866667	0.866667	0.1
0.5	0.5	0.5	0.433333
0.333333	0.8	0.533333	0.0666667
0.733333	0.466667	0.466667	0.566667
0.433333	0.533333	0.566667	0.4
0.866667	0.3	0.333333	0.133333
0.0333333	0.0333333	0.0333333	0
0.0333333	1	0.966667	0.3
1	0.833333	1	0.933333
1	0	0	1
1	0.533333	0.966667	0
0.966667	0.966667	0.933333	0.0666667
0.366667	0.0666667	1	0
0.533333	0.3	0.5	0.5
0.3	0.6	0.5	0.533333
1	0.0666667	0.933333	0.966667
0.533333	0.5	0.566667	0.5
0.5	0.5	0.5	0.5
0.466667	0.566667	0.7	0.566667
0.7	0.833333	0.7	0.566667
0.7	1	0.466667	0.466667
0.866667	0.233333	0.7	0.733333
0.566667	0.533333	0.5	0.566667
0.533333	0.5	0.533333	0.566667
0.2	0.3	0.8	0.6
0.5	0.533333	0.6	0.366667
0	1	1	1
0.266667	0.3	1	0
0.7	0.666667	0.466667	0.666667
1	0.6	0.966667	0.9
1	1	1	0
0.8	0	1	0
1	0	1	0
0.5	0.5	0.5	0.4
0.266667	0.566667	0.233333	0.266667
0.7	0	0.966667	0
1	0	0.666667	0.3
1	0.966667	0.3	0.7
0.466667	0.566667	0.5	0.633333
0.0333333	0.5	1	0
0.0666667	0.0666667	0.933333	0.133333
0	0	1	0
1	0	1	0.866667
1	0	0	0
1	1	0.0666667	1
0	0	1	0
0.0666667	0.666667	0.566667	0.533333
0.466667	0.366667	0.433333	0.5
0.933333	0.833333	0.7	0.8
0.233333	0.2	0.2	0.166667
0.166667	0.733333	0.8	0.266667
1	0	1	1
0.8	0.666667	0.966667	0.233333
0.7	0.433333	0.9	0.566667
0.466667	0.466667	0.866667	0.466667
0.466667	0.466667	0.433333	0.466667
0.533333	0.6	0.633333	0.633333
0.933333	0.133333	0.633333	0.433333
0.366667	0.5	0.6	0.466667
0.5	0.566667	0.5	0.3
0.366667	0.733333	0.7	0.466667
0.966667	0.933333	1	0
1	0.433333	0.566667	0.733333
1	1	1	0
0.566667	0.1	0.666667	0.433333
0.666667	0.8	0.433333	0.3
0.5	0.433333	0.8	0.333333
0.633333	0.533333	0.5	0.433333
0.466667	0.533333	0.5	0.466667
0.433333	0.566667	0.966667	0.666667
0.433333	0.533333	0.533333	0.5
0.966667	0.766667	0.833333	0.0666667
0.966667	0	0	1
0.466667	0.4	0.5	0.366667
0.433333	0.5	0.5	0.433333
1	1	1	1
0.4	0.266667	0.533333	0.966667
1	1	0	0
1	0	0.966667	0
0.166667	0.5	0.666667	0.5
0.466667	0.466667	0.433333	0.566667
1	0	1	0
0.533333	0.466667	0.5	0.466667
1	0	0	0
