# Supplementary material for: Estimation-uncertainty affects decisions with and without learning opportunities
Source: Nat Commun. 2025 Jul 21;16:6706. doi: 10.1038/s41467-025-61960-2 (PMC12280070; doi:10.1038/s41467-025-61960-2)
Supplement: Supplementary file 4 — Source Data [file 41467_2025_61960_MOESM4_ESM.zip › SourceData/Fig5H.xlsx]

## Sheet: Sheet1
	1α:Q	2α:Q	RELATIVE:Q	RANGE:Q	SelectedRejected:Q	Kalman:Q	Kalman:QU
Protected exceedance probability	1.2e-05	0	1e-06	0	0	0	0.999987
Model frequency	0.175067	0.00039024	0.13877	0.0436245	0.0102761	0.110993	0.520878
