# Supplementary material for: Estimation-uncertainty affects decisions with and without learning opportunities
Source: Nat Commun. 2025 Jul 21;16:6706. doi: 10.1038/s41467-025-61960-2 (PMC12280070; doi:10.1038/s41467-025-61960-2)
Supplement: Supplementary file 4 — Source Data [file 41467_2025_61960_MOESM4_ESM.zip › SourceData/Fig5I.xlsx]

## Sheet: Sheet1
A1B1	A2B2	C1D1	C2D2
0.537963	0.535868	0.504879	0.501371
0.52197	0.452132	0.520393	0.48408
0.982778	0.982812	0.460971	0.775045
0.709737	0.686621	0.558375	0.523001
0.614445	0.572192	0.504449	0.507479
0.875693	0.525677	0.532125	0.536733
0.614762	0.805685	0.512954	0.549584
0.824041	0.74884	0.529313	0.54258
0.697855	0.816692	0.53791	0.516359
0.89484	0.763354	0.598789	0.540284
0.950483	0.911147	0.807783	0.838914
0.975559	0.914515	0.568353	0.726204
0.982028	0.962181	0.684376	0.603631
0.934913	0.421203	0.83705	0.717446
0.719355	0.71245	0.496938	0.536124
0.660743	0.511668	0.546346	0.724156
0.778392	0.775383	0.500259	0.494144
0.580002	0.489348	0.50183	0.509486
0.547499	0.564236	0.511249	0.493899
0.719195	0.647147	0.592337	0.457069
0.927795	0.950154	0.942594	0.839196
0.735204	0.810667	0.507216	0.49464
0.971315	0.97146	0.785838	0.847123
0.953035	0.61854	0.718163	0.628635
0.149209	0.625971	0.0673742	0.953711
0.573996	0.552848	0.351142	0.565592
0.303398	0.966552	0.686828	0.738041
0.391974	0.592292	0.421734	0.811983
0.880201	0.881536	0.6733	0.545499
0.499636	0.506824	0.635087	0.444176
0.618229	0.757698	0.554692	0.481614
0.927027	0.92472	0.532456	0.73086
0.548416	0.517138	0.503966	0.503054
0.539118	0.57827	0.498191	0.47039
0.580765	0.617664	0.548909	0.518058
0.508514	0.510955	0.525872	0.488712
0.540947	0.67719	0.532072	0.51807
0.898208	0.925124	0.792492	0.470306
0.796437	0.59377	0.892032	0.578913
0.561455	0.538265	0.550954	0.503902
0.868715	0.804592	0.580819	0.661746
0.526873	0.554052	0.497693	0.476629
0.894939	0.836929	0.801682	0.728969
0.967795	0.922164	0.606309	0.57152
0.851825	0.819599	0.789815	0.527707
0.944517	0.929951	0.750013	0.63708
0.972403	0.971245	0.0451271	0.0456195
0.875439	0.951504	0.327786	0.761555
0.959334	0.776804	0.741664	0.81099
0.916477	0.936417	0.745569	0.740631
0.670462	0.625479	0.528119	0.519665
0.795792	0.245685	0.544425	0.570835
0.940897	0.982687	0.525802	0.702752
0.866294	0.897987	0.571564	0.543532
0.586041	0.549413	0.517889	0.489584
0.747019	0.933996	0.808722	0.485935
0.202852	0.960865	0.552851	0.597704
0.975718	0.573249	0.729164	0.728252
0.7803	0.793732	0.558221	0.533885
0.822362	0.924018	0.644602	0.553595
0.717843	0.622883	0.66581	0.509501
0.971832	0.972935	0.0453747	0.954804
0.831858	0.81089	0.516663	0.533953
0.731083	0.664031	0.471843	0.507019
0.725591	0.571895	0.515961	0.549911
0.82206	0.826784	0.582375	0.540297
0.523673	0.563958	0.507248	0.488271
0.913749	0.887598	0.762169	0.423459
0.786765	0.784174	0.501081	0.51032
0.750279	0.865332	0.536795	0.486969
0.894412	0.727413	0.519884	0.556311
0.538217	0.570939	0.467585	0.519426
0.689952	0.560726	0.526123	0.5073
0.648706	0.459517	0.506043	0.504078
0.640489	0.54015	0.893285	0.443447
0.676759	0.682334	0.502961	0.500126
0.640463	0.699136	0.534388	0.504378
0.977555	0.97584	0.688661	0.767056
0.763936	0.729673	0.52405	0.509024
0.942726	0.973284	0.82992	0.670057
0.726864	0.834976	0.515912	0.53056
0.577147	0.646603	0.528135	0.662076
0.822457	0.735318	0.578894	0.484669
0.608567	0.744893	0.545039	0.726725
0.861374	0.781232	0.534664	0.559947
0.607956	0.73501	0.600289	0.474547
0.488549	0.627545	0.550388	0.626519
0.967848	0.706824	0.869468	0.674146
0.976218	0.753446	0.784365	0.437165
0.550489	0.594189	0.513536	0.525682
0.878669	0.747687	0.600767	0.387203
0.834938	0.703014	0.939849	0.939277
0.82691	0.810177	0.524082	0.566758
0.579144	0.599214	0.462924	0.54594
0.632738	0.751248	0.50453	0.520987
0.715782	0.826992	0.481248	0.558812
0.538792	0.53131	0.488647	0.530927
0.837325	0.937801	0.557874	0.52812
0.54616	0.576345	0.48535	0.52803
0.952854	0.528547	0.574709	0.529233
