# Supplementary material for: Estimation-uncertainty affects decisions with and without learning opportunities
Source: Nat Commun. 2025 Jul 21;16:6706. doi: 10.1038/s41467-025-61960-2 (PMC12280070; doi:10.1038/s41467-025-61960-2)
Supplement: Supplementary file 4 — Source Data [file 41467_2025_61960_MOESM4_ESM.zip › SourceData/Fig5J.xlsx]

## Sheet: Sheet1
betaQ	betaU
0.0582885	-0.313572
0.0292031	-2.56774
0.945573	-7.18729
0.149845	-2.30085
0.0903316	1.60779
0.290058	-0.821297
0.361295	2.10754
0.518755	-0.512345
0.325036	1.10162
0.43313	-2.31224
0.178319	-6.64134
0.479032	-4.78453
0.826694	-6.02985
0.339386	-6.81429
0.244337	1.00777
0.1042	-4.71964
0.172967	-2.57796
0.0615347	0.637579
0.0585793	0.789162
0.144956	-2.72406
0.229507	-6.83244
0.321457	0.991059
0.226063	-7.06928
0.228075	-4.65253
0.0519765	-6.73759
0.0782568	-3.70781
0.520593	-4.78752
0.0833196	-4.41902
0.385275	-4.60452
0.0588775	-2.59752
0.136451	-2.71341
0.422723	-5.75837
0.0401916	-0.224863
0.0406446	-1.08807
0.262146	-1.63623
0.0602326	1.0404
0.0714613	-1.73884
0.246154	-4.25156
0.10504	-4.57852
0.0781988	1.9881
0.199159	-4.15953
0.0685492	-1.38561
0.343706	-5.70169
0.807176	-3.22308
0.117153	-4.27099
0.318012	-5.82123
0.148642	-7.35859
0.432979	-5.28644
0.215942	-5.87677
0.31826	-5.09817
0.121942	-1.26997
0.737197	-3.65987
1.1843	-4.84155
0.360339	-0.376375
0.0699298	-0.853049
0.180674	-4.42211
0.669505	-3.72927
1.63382	-7.20418
0.325724	-1.55636
0.928253	-3.14314
0.201424	-4.49975
0.156268	-7.33469
0.272176	-0.923439
0.219881	0.819061
0.154264	-1.60503
0.234902	-2.37006
0.0564361	2.18853
0.275024	-4.82875
0.200867	-0.421859
0.347251	-0.594219
0.307085	-1.37855
0.052574	-1.11941
0.106187	-1.21019
0.129434	0.0598458
0.0395267	-4.29413
0.162411	0.780764
0.193445	0.44201
0.549112	-6.83647
0.188094	-0.759104
0.342291	-6.70347
0.245697	-0.0923111
0.145589	-3.95881
0.15	-2.26932
0.122858	-3.76827
0.299252	-1.68098
0.137125	-2.44983
0.104989	-3.08038
0.145983	-6.59631
0.418588	-5.5003
0.0608996	1.33763
0.216151	-3.42503
0.337756	-7.25743
0.249966	-2.14925
0.0931283	-1.93279
0.138084	-0.583114
0.168609	-3.05618
0.0498992	-1.32362
0.436023	0.0613399
0.0761873	1.84324
0.169606	-4.9826
