# Supplementary material for: Estimation-uncertainty affects decisions with and without learning opportunities
Source: Nat Commun. 2025 Jul 21;16:6706. doi: 10.1038/s41467-025-61960-2 (PMC12280070; doi:10.1038/s41467-025-61960-2)
Supplement: Supplementary file 4 — Source Data [file 41467_2025_61960_MOESM4_ESM.zip › SourceData/Fig5K.xlsx]

## Sheet: Sheet1
	A1B1	A2B2	C1D1	C2D2
Kalman:QU	0.951298	0.937796	0.889113	0.8515
Kalman:Q	0.808217	0.799629	-0.543821	-0.488031
delta	0.14308	0.138167	1.43293	1.33953
p-value	0.003	0.001	0	0
