# Supplementary material for: Estimation-uncertainty affects decisions with and without learning opportunities
Source: Nat Commun. 2025 Jul 21;16:6706. doi: 10.1038/s41467-025-61960-2 (PMC12280070; doi:10.1038/s41467-025-61960-2)
Supplement: Supplementary file 4 — Source Data [file 41467_2025_61960_MOESM4_ESM.zip › SourceData/Fig5M.xlsx]

## Sheet: Sheet1
A1B1	A2B2	C1D1	C2D2
0.543564	0.496951	0.511945	0.532083
0.520235	0.523683	0.512643	0.530803
0.573271	0.00934541	0.937168	0.00431595
0.524518	0.525621	0.599106	0.460247
0.530447	0.485651	0.53616	0.495899
0.624286	0.227403	0.561015	0.493809
0.973907	0.877133	0.990625	0.477126
0.76229	0.407867	0.922172	0.356314
0.533274	0.518491	0.536905	0.51382
0.535489	0.508955	0.457066	0.662464
0.514812	0.270044	0.982452	0.0800593
0.998377	0.884373	0.994604	0.457934
0.999835	0.614272	0.999975	0.329483
0.510627	0.5	0.450495	0.516943
0.89764	0.622436	0.894144	0.543525
0.644754	0.515079	0.841152	0.403139
0.810439	0.383915	0.848468	0.220025
0.531967	0.507098	0.542671	0.487159
0.522581	0.499032	0.520906	0.499542
0.571287	0.536021	0.586142	0.515204
0.524257	0.538843	0.599278	0.441072
0.547392	0.420236	0.663646	0.346319
0.506092	0.376189	0.657097	0.349897
0.514826	0.5	0.717748	0.314505
0.993788	0.932861	0.982773	0.793449
0.885221	0.357055	0.509301	0.499761
0.815259	0.832031	0.966472	0.105591
0.78267	0.674529	0.990117	0.562161
0.553097	0.660849	0.74357	0.131949
0.564072	0.425755	0.562347	0.46852
0.503238	0.536825	0.558652	0.468925
0.987231	0.616951	0.931824	0.720833
0.545163	0.525984	0.548435	0.531234
0.527509	0.513232	0.532438	0.500337
0.561325	0.546746	0.655408	0.472384
0.759965	0.685408	0.726145	0.568925
0.60721	0.593073	0.691676	0.465716
0.766244	0.537361	0.777304	0.662925
0.551336	0.532415	0.552754	0.515895
0.544502	0.538182	0.544489	0.527973
0.526604	0.387711	0.716288	0.3887
0.553359	0.484524	0.564474	0.470525
0.694006	0.687675	0.851086	0.53733
0.581039	0.138964	0.745563	0.0795013
0.59551	0.465991	0.575299	0.547136
0.982072	0.407404	0.975101	0.865253
0.998411	0.995736	0.999985	0.5
0.801795	0.223453	0.983126	0.02129
0.945359	0.149211	0.997268	0.273814
0.522492	0.5	0.568828	0.441522
0.502771	0.513955	0.460685	0.543966
0.600191	0.335569	0.5798	0.497264
0.779573	0.305281	0.851899	0.174246
0.66127	0.857607	0.653986	0.797722
0.497986	0.56003	0.504337	0.579567
0.488085	0.79756	0.631166	0.0789923
0.359233	0.629573	0.721109	0.097856
0.543388	0.0735953	0.834688	0.377163
0.954337	0.596173	0.947155	0.850409
0.583972	0.195917	0.701814	0.0944344
0.671231	0.639221	0.632488	0.523833
0.753764	0.254086	0.755691	0.253495
0.51133	0.522446	0.485065	0.542043
0.521519	0.48869	0.537577	0.4876
0.830745	0.660533	0.795789	0.810609
0.510088	0.484581	0.587676	0.373011
0.501488	0.551246	0.576956	0.491418
0.999998	0.540456	0.999984	0.704782
0.866241	0.494185	0.922959	0.273681
0.756889	0.550441	0.844008	0.51808
0.636697	0.396334	0.680399	0.422136
0.526024	0.496324	0.508542	0.521508
0.5828	0.574323	0.626612	0.54206
0.763162	0.439998	0.698731	0.554874
0.525772	0.517854	0.524379	0.501918
0.523519	0.488313	0.600951	0.421227
0.55481	0.521709	0.641395	0.452622
0.969677	0.362444	0.978607	0.174683
0.781673	0.486796	0.789892	0.545223
0.963422	0.660728	0.992861	0.00949253
0.574381	0.455228	0.586571	0.310174
0.510008	0.572582	0.629665	0.467681
0.605604	0.449697	0.681272	0.390836
0.567384	0.503692	0.570598	0.495245
0.528987	0.508968	0.529284	0.503716
0.688854	0.618709	0.754687	0.497344
0.515081	0.527739	0.557379	0.498411
0.845128	0.541729	0.793298	0.625437
0.618914	0.5	0.51742	0.766969
0.549765	0.470586	0.536476	0.491439
0.52472	0.472092	0.537098	0.460231
1	0.815961	1	0.79581
0.525279	0.575634	0.366781	0.767612
0.520701	0.491363	0.546523	0.46784
0.749093	0.651106	0.874757	0.205124
0.517037	0.502922	0.523128	0.466832
0.525849	0.497865	0.501548	0.514192
0.900811	0.377012	0.979271	0.0594356
0.539711	0.503844	0.521158	0.530231
0.575734	0.00819791	0.503481	0.516332
