# Supplementary material for: Estimation-uncertainty affects decisions with and without learning opportunities
Source: Nat Commun. 2025 Jul 21;16:6706. doi: 10.1038/s41467-025-61960-2 (PMC12280070; doi:10.1038/s41467-025-61960-2)
Supplement: Supplementary file 4 — Source Data [file 41467_2025_61960_MOESM4_ESM.zip › SourceData/Fig5N.xlsx]

## Sheet: Sheet1
betaQ	betaU
0.0212355	-3.99649
0.0243187	-1.40897
0.00584971	-8.20751
0.0181004	-2.17695
0.0120195	-4.29508
0.0151829	-7.3547
0.649968	-7.16868
0.156829	-9.57264
0.0211184	0.0270436
0.0214943	5.35017
0.00607806	-9.42101
0.834824	-1.05131
1.36622	-7.0994
0.00720604	6.47091
0.277722	-8.64633
0.0688459	-4.19039
0.167721	-6.90059
0.0157734	-4.44552
0.00943439	-3.01218
0.0507165	-2.84038
0.0130243	-0.750845
0.0130328	-6.70703
0.00284301	-1.4857
0.00800156	-8.99667
1.12778	-1.0124
0.00508844	-9.35221
0.263462	-5.60549
0.271215	-7.60512
0.0472687	-8.20343
0.0145783	4.20752
0.0112928	-1.65444
0.732949	1.95647
0.0354129	-2.62695
0.0188617	-4.2501
0.053972	-2.88355
0.225147	2.14189
0.103009	-5.28198
0.220691	3.05011
0.0326195	-0.457505
0.0280052	-3.89708
0.00916999	-4.62204
0.0325098	2.92292
0.140179	-2.79596
0.0165565	-8.15034
0.0556749	0.792173
0.651309	2.78194
1.73143	-0.447062
0.153671	-9.32143
0.399174	-9.5203
0.0159546	-0.765276
0.00585734	1.97945
0.0383001	-9.30536
0.183669	-3.16363
0.153105	6.15924
0.0284671	-6.80821
0.0137751	-6.42161
0.0117129	-5.39322
0.00662364	-9.45309
0.500186	6.59681
0.0063653	-7.61029
0.11855	8.10217
0.00645484	-1.63913
0.00653969	1.53794
0.0109106	-1.81167
0.346116	7.54018
0.00385203	-3.3358
0.026209	7.57646
1.75686	-8.60307
0.264849	-5.27337
0.189573	-1.39929
0.0690548	-3.61075
0.0130026	-3.47141
0.0656314	2.35123
0.109859	-8.84372
0.0156356	-0.171888
0.013916	-4.74437
0.0579275	-5.5131
0.457222	-4.16973
0.159398	-5.8019
0.522913	-9.30756
0.0133101	-4.77255
0.0209537	-2.71323
0.0510827	-8.05039
0.0476754	-0.0168871
0.015616	-0.0409359
0.162611	-1.78323
0.0192495	-0.894206
0.209499	-0.796806
0.0640894	8.97544
0.0123038	-4.83403
0.012432	-3.49504
2.95495	-9.40996
0.0229475	5.90452
0.00645996	-3.13526
0.165724	-9.17918
0.00973896	-0.364532
0.0135455	2.4378
0.303926	-9.49669
0.0173044	-3.0933
0.0101151	-8.64593
