# Supplementary material for: Estimation-uncertainty affects decisions with and without learning opportunities
Source: Nat Commun. 2025 Jul 21;16:6706. doi: 10.1038/s41467-025-61960-2 (PMC12280070; doi:10.1038/s41467-025-61960-2)
Supplement: Supplementary file 4 — Source Data [file 41467_2025_61960_MOESM4_ESM.zip › SourceData/Fig5O.xlsx]

## Sheet: Sheet1
	A1C1	B1D1	A2D2	B2C2
Kalman:QU	0.707598	0.593446	0.757022	0.754797
Kalman:Q	0.672827	0.248469	0.613889	0.204855
delta	0.0347712	0.344977	0.143132	0.549943
p-value	0.184	0	0.005	0
